# Supplementary material for: Whole genome comparative analysis of channel catfish (Ictalurus punctatus) with four model fish species
Source: BMC Genomics. 2013 Nov 11;14:780. doi: 10.1186/1471-2164-14-780 (PMC3840565; doi:10.1186/1471-2164-14-780)
Supplement: Additional file 1 — Homologous chromosome relationships with homologous genes between catfish and zebrafish. The conserved syntenic blocks are highlighted. [file 1471-2164-14-780-S1.xlsx]

## Sheet: Sheet3
Zebrafish Gene ID	Chromosome	Gene Start (bp)	Gene End (bp)	Catfish Linkage group	Marker ID	Position	Catfish genome scaffolds	Start (bp)	End (bp)	Gene name
ENSDARG00000074991	24	2096	12812	1	AUBES2756	24.306	jcf7180003676343	43855	45870	cadherin 19, type 2
ENSDARG00000088466	24	45042	46774	1	AUBES2756	24.306	jcf7180003676343	158002	156054	thioredoxin-related transmembrane protein 3
ENSDARG00000088300	24	172719	174286	1	AUBES4851	16.765	jcf7180003676337	2130171	2131418	V-set and transmembrane domain containing 2A
ENSDARG00000090795	24	205844	226302	1	AUBES4851	16.765	jcf7180003676337	1820720	1818619
ENSDARG00000074715	24	229056	273120	1	AUBES4851	16.765	jcf7180003676337	1774457	1777062	serine/threonine kinase 17a
ENSDARG00000059411	24	276772	283369	1	AUBES4851	16.765	jcf7180003676337	1749875	1751247	inositol(myo)-1(or 4)-monophosphatase 2
ENSDARG00000089035	24	338255	370095	1	AUBES4851	16.765	jcf7180003676337	1661594	1659107	Uncharacterized protein
ENSDARG00000087561	24	370853	372795	1	AUBES4851	16.765	jcf7180003676337	1641607	1636811	Uncharacterized protein
ENSDARG00000088302	24	377386	402286	1	AUBES4851	16.765	jcf7180003676337	1624520	1627427	Uncharacterized protein
ENSDARG00000090039	24	423782	425533	1	AUBES4851	16.765	jcf7180003676337	2678271	2674797	reversion-inducing-cysteine-rich protein with kazal motifs
ENSDARG00000042259	24	450049	480816	1	AUBES4851	16.765	jcf7180003676337	2599079	2596982	transforming growth factor, beta receptor 1 b
ENSDARG00000045465	24	497261	519314	1	AUBES4851	16.765	jcf7180003676337	2494264	2495972	LanC lantibiotic synthetase component C-like 2 (bacterial)
ENSDARG00000076373	24	524153	535227	1	AUBES4851	16.765	jcf7180003676337	2486091	2487746	vesicular, overexpressed in cancer, prosurvival protein 1
ENSDARG00000077245	24	541586	587807	1	AUBES4851	16.765	jcf7180003676337	2392934	2389760	si:dkey-225n22.4
ENSDARG00000026417	24	595106	597000	1	AUBES4851	16.765	jcf7180003676337	2349587	2351673	chemokine (C-C motif) receptor 12.2
ENSDARG00000021909	24	705013	711817	1	AUBES4851	16.765	jcf7180003676337	2112502	2108957	V-set and transmembrane domain containing 2A
ENSDARG00000063715	24	902025	937148	1	AUBES4851	16.765	jcf7180003676337	1846997	1851292
ENSDARG00000076005	24	938897	957830	1	AUBES4851	16.765	jcf7180003676337	1615908	1613524	Uncharacterized protein
ENSDARG00000076791	24	997462	1023107	1	AUBES4851	16.765	jcf7180003676337	1513005	1508416	cyclin-dependent kinase 13
ENSDARG00000045463	24	1023798	1035824	1	AUBES4851	16.765	jcf7180003676337	1525989	1528723	v-ral simian leukemia viral oncogene homolog A (ras related)
ENSDARG00000059412	24	1036479	1049024	1	AUBES4851	16.765	jcf7180003676337	1541155	1543144	corneodesmosin
ENSDARG00000077878	24	1055234	1113558	1	AUBES4851	16.765	jcf7180003676337	1569931	1574795	si:dkey-192l18.9
ENSDARG00000071863	24	1125152	1163974	1	AUBES4851	16.765	jcf7180003676337	1481031	1477813	integrin, beta 1a
ENSDARG00000071865	24	1172123	1331189	1	AUBES4851	16.765	jcf7180003676337	1425958	1423900	neuropilin 1a
ENSDARG00000091238	24	1880649	2005132	1	AUBES4851	16.765	jcf7180003676337	961994	959511	par-3 partitioning defective 3 homolog (C. elegans)
ENSDARG00000013965	24	2317917	2346844	1	AUBES4851	16.765	jcf7180003676337	706978	707888	cullin 2
ENSDARG00000063701	24	2381315	2415178	1	AUBES4851	16.765	jcf7180003676337	207036	209773	ras responsive element binding protein 1a
ENSDARG00000090649	24	2496282	2501437	1	AUBES4851	16.765	jcf7180003676337	264005	261758	lymphocyte antigen 86
ENSDARG00000094832	24	2506812	2521785	1	AUBES4851	16.765	jcf7180003676337	315007	317559	coagulation factor XIII, A1 polypeptide
ENSDARG00000045453	24	2529155	2549581	1	AUBES4851	16.765	jcf7180003676337	317275	320560	coagulation factor XIII, A1 polypeptide a, tandem duplicate 1
ENSDARG00000071860	24	2553719	2558913	1	AUBES4851	16.765	jcf7180003676337	341615	342411	neuritin 1a
ENSDARG00000091247	24	2589572	2676570	1	AUBES4851	16.765	jcf7180003676337	434773	432939	phenylalanyl-tRNA synthetase 2, mitochondrial
ENSDARG00000045455	24	2701420	2803982	1	AUBES4851	16.765	jcf7180003676337	476456	480394	phenylalanyl-tRNA synthetase 2, mitochondrial
ENSDARG00000012671	24	3025823	3038143	1	AUBES4012	14.666	jcf7180003675816	370935	368804	inhibin, beta Aa
ENSDARG00000055649	24	3130620	3137133	1	AUBES4851	16.765	jcf7180003676337	677187	673272	tubulin, beta 6 class V
ENSDARG00000045457	24	3160486	3185570	1	AUBES4851	16.765	jcf7180003676337	648967	645045	family with sequence similarity 69, member C
ENSDARG00000089979	24	3216308	3234758	1	AUBES4851	16.765	jcf7180003676337	628929	631797	chromosome 18 open reading frame 63
ENSDARG00000055643	24	3234919	3241719	1	AUBES4851	16.765	jcf7180003676337	605461	606840	cytochrome b5 type A (microsomal)
ENSDARG00000059394	24	3334885	3420385	1	AUBES4012	14.666	jcf7180003675816	196866	193215	chromosome 7 open reading frame 10
ENSDARG00000059391	24	3385577	3404089	1	AUBES1157	2.959	jcf7180003676387a	3568433	3566323	glycogenin 1b
ENSDARG00000059388	24	3406074	3414120	1	AUBES1157	2.959	jcf7180003676387a	3541616	3540528	3-hydroxybutyrate dehydrogenase, type 1
ENSDARG00000075369	24	3425230	3544764	1	AUBES1157	2.959	jcf7180003676387a	3526857	3530904	NCK adaptor protein 1b
ENSDARG00000045447	24	3491574	3497718	1	AUBES1157	2.959	jcf7180003676387a	3449767	3447279	solute carrier family 35, member G2b
ENSDARG00000019976	24	3547093	3554823	1	AUBES1157	2.959	jcf7180003676387a	3385078	3388813	isopentenyl-diphosphate delta isomerase 1
ENSDARG00000074611	24	3556682	3605698	1	AUBES1157	2.959	jcf7180003676387a	3311455	3314378	WD repeat domain 37
ENSDARG00000071823	24	3615478	3860978	1	AUBES5192	9.9	jcf7180003627655	1	691	adenosine deaminase, RNA-specific, B2
ENSDARG00000063677	24	4450753	4501952	1	AUBES4012	14.666	jcf7180003675355	464	1372	cyclin Y
ENSDARG00000045438	24	4512247	4515468	1	AUBES4012	14.666	jcf7180003675355	16403	20648	gap junction protein, delta 4, 40.1kDa
ENSDARG00000045444	24	4525362	4527956	1	AUBES4012	14.666	jcf7180003675355	33190	32208	frizzled homolog 8a
ENSDARG00000045442	24	4835111	4845460	1	AUBES1157	2.959	jcf7180003676387a	3583178	3584670	carboxypeptidase B1 (tissue)
ENSDARG00000045443	24	4847526	4861772	1	AUBES1157	2.959	jcf7180003676387a	3605134	3602628	angiotensin II receptor, type 1b
ENSDARG00000061203	24	5924127	5953001	1	AUBES4076	4.685	jcf7180003676379a	6281453	6283874	transient receptor potential cation channel, subfamily C, member 1
ENSDARG00000055575	24	5954968	5973257	1	AUBES4076	4.685	jcf7180003676379a	6298402	6301045	procollagen C-endopeptidase enhancer 2b
ENSDARG00000055566	24	5976513	5991620	1	AUBES4076	4.685	jcf7180003676379a	6312329	6310087	microtubule associated serine/threonine kinase-like
ENSDARG00000034883	24	5999274	6016461	1	AUBES4076	4.685	jcf7180003676379a	6324592	6322747	acyl-Coenzyme A binding domain containing 5a
ENSDARG00000010155	24	6018848	6096176	1	AUBES4076	4.685	jcf7180003676379a	6391883	6389339	abl-interactor 1a
ENSDARG00000017910	24	6098678	6107845	1	AUBES4076	4.685	jcf7180003676379a	6400220	6401307	prenyl (decaprenyl) diphosphate synthase, subunit 1
ENSDARG00000016505	24	6123408	6161601	1	AUBES4076	4.685	jcf7180003676379a	6433020	6435112	amyloid beta (A4) precursor protein-binding, family B, member 1 interacting protein
ENSDARG00000015537	24	6216526	6242312	1	AUBES4076	4.685	jcf7180003676379a	6529412	6528343	glutamate decarboxylase 2
ENSDARG00000010186	24	6244646	6343712	1	AUBES4076	4.685	jcf7180003676379a	6552509	6553376	myosin IIIA
ENSDARG00000013976	24	6443802	6459153	1	AUBES4076	4.685	jcf7180003676379a	6671284	6669132	annexin A13
ENSDARG00000077134	24	6475955	6584590	1	AUBES4076	4.685	jcf7180003676379a	6713250	6717726	G protein-coupled receptor 158
ENSDARG00000079312	24	7635354	7662967	1	AUBES4076	4.685	jcf7180003676379a	6895206	6892064	myeloid/lymphoid or mixed-lineage leukemia 3a
ENSDARG00000063636	24	7671550	7700790	1	AUBES4076	4.685	jcf7180003676379a	6861700	6863045	UDP-N-acetyl-alpha-D-galactosamine:polypeptide N-acetylgalactosaminyltransferase 11 (GalNAc-T11)
ENSDARG00000086451	24	8806391	8815691	1	AUBES2756	24.306	jcf7180003676343	16759	13878	bone marrow stromal cell antigen 1
ENSDARG00000059333	24	9213180	9397300	1	AUBES4468	28.071	jcf7180003676201	1911806	1907102	si:ch211-285f17.1
ENSDARG00000092172	24	9390918	9397301	1	AUBES4468	28.071	jcf7180003676201	1846351	1845089	si:dkey-96n2.1
ENSDARG00000045427	24	9405172	9406050	1	AUBES4468	28.071	jcf7180003676201	1834748	1838062	G protein-coupled receptor 17
ENSDARG00000078261	24	9413140	9464727	1	AUBES4468	28.071	jcf7180003676201	1822412	1825999	nephronophthisis 3
ENSDARG00000063588	24	9473962	9490660	1	AUBES1792	42.117	jcf7180003668640	19950	16407	ubiquitin-like modifier activating enzyme 5
ENSDARG00000071727	24	10670901	10673581	1	AUBES2756	24.306	jcf7180003676343	770787	772203	si:dkey-37o8.1
ENSDARG00000039729	24	10673654	10823570	1	AUBES2756	24.306	jcf7180003676343	752943	753899	ArfGAP with SH3 domain, ankyrin repeat and PH domain 1
ENSDARG00000090548	24	10839564	10841467	1	AUBES2756	24.306	jcf7180003676343	684367	686879	Uncharacterized protein
ENSDARG00000007418	24	10842340	10848630	1	AUBES2756	24.306	jcf7180003676343	668151	665048	chromatin modifying protein 4C
ENSDARG00000009178	24	10855376	10859413	1	AUBES2756	24.306	jcf7180003676343	661114	659975	zinc finger, AN1-type domain 1
ENSDARG00000038814	24	10884225	11081708	1	AUBES2756	24.306	jcf7180003676343	629321	625086	myosin VIIA and Rab interacting protein
ENSDARG00000045411	24	11122560	11218396	1	AUBES2756	24.306	jcf7180003676343	540558	542882	acyl-Coenzyme A dehydrogenase family, member 11
ENSDARG00000040133	24	11153630	11162899	1	AUBES2756	24.306	jcf7180003676343	509334	512387	chemokine (C-C motif) receptor-like 1b
ENSDARG00000040309	24	11223489	11239234	1	AUBES2756	24.306	jcf7180003676343	484778	483414	PX domain containing 1b
ENSDARG00000040310	24	11245793	11278284	1	AUBES2756	24.306	jcf7180003676343	480535	482045	PRP4 pre-mRNA processing factor 4 homolog Bb
ENSDARG00000052131	24	11300478	11593735	1	AUBES2756	24.306	jcf7180003676343	445444	448396	GLI-Kruppel family member GLI3
ENSDARG00000041997	24	11853461	11972939	1	AUBES2756	24.306	jcf7180003676343	198623	193517	leucine zipper transcription factor-like 1
ENSDARG00000053943	24	12219123	12226643	1	AUBES2756	24.306	jcf7180003676343	209848	212749
ENSDARG00000020956	24	12824152	12843055	1	AUBES2695	41.984	jcf7180003673940	46999	41931	phosphoenolpyruvate carboxykinase 2 (mitochondrial)
ENSDARG00000069622	24	16363204	16364433	1	AUBES1924	22.596	jcf7180003676313	754257	750996	Uncharacterized protein
ENSDARG00000092031	24	16711096	16715332	1	AUBES1924	22.596	jcf7180003676313	715249	718263	Uncharacterized protein
ENSDARG00000069626	24	16737874	16741284	1	AUBES1924	22.596	jcf7180003676313	771264	771808	Uncharacterized protein
ENSDARG00000045294	24	29305847	29320410	1	AUBES1792	42.117	jcf7180003625179	3634	1387	SH3-domain GRB2-like endophilin B1
ENSDARG00000071491	24	29333488	29341969	1	AUBES1792	42.117	jcf7180003625179	22211	19688	leucine rich repeat containing 33
ENSDARG00000071492	24	29348425	29360358	1	AUBES1792	42.117	jcf7180003664552	22301	20284	F-box protein 45
ENSDARG00000088190	24	30522348	30524684	1	AUBES4851	16.765	jcf7180003676337	31435	29651	Uncharacterized protein
ENSDARG00000071488	24	30768535	30790498	1	AUBES5344	48.348	jcf7180003676448a	2440024	2437465	amylo-alpha-1, 6-glucosidase, 4-alpha-glucanotransferase
ENSDARG00000077605	24	30798434	30816396	1	AUBES2756	24.306	jcf7180003676186a	2828775	2824457	ferric-chelate reductase 1
ENSDARG00000034321	24	30846554	30882365	1	AUBES2756	24.306	jcf7180003676186a	2852688	2847694	palmdelphin b
ENSDARG00000078755	24	30938826	30977112	1	AUBES2756	24.306	jcf7180003676186a	2897472	2895482	lipid phosphate phosphatase-related protein type 4b
ENSDARG00000023373	24	30982352	31078913	1	AUBES2756	24.306	jcf7180003676186a	2937792	2941853	lipid phosphate phosphatase-related protein type 5b
ENSDARG00000003051	24	31452170	31462982	1	AUBES2756	24.306	jcf7180003676343	950396	947731	holocytochrome c synthase
ENSDARG00000015230	24	31678855	31705272	1	AUBES2756	24.306	jcf7180003676186a	3259723	3256438	polypyrimidine tract binding protein 2a
ENSDARG00000089675	24	31881188	32089479	1	AUBES2756	24.306	jcf7180003676186a	3127718	3126333	dihydropyrimidine dehydrogenase
ENSDARG00000071482	24	32359592	32473912	1	AUBES2756	24.306	jcf7180003676186a	3109920	3113520	dihydropyrimidine dehydrogenase a
ENSDARG00000003391	24	32591406	32640593	1	AUBES2756	24.306	jcf7180003676186a	3000170	3005175	sorting nexin 7
ENSDARG00000010350	24	33145703	33147815	1	AUBES2772	24.518	jcf7180003671049	212094	211525	complement component 1, q subcomponent-like 3a
ENSDARG00000045279	24	33153256	33231007	1	AUBES2772	24.518	jcf7180003671049	193120	190811	Ras suppressor protein 1
ENSDARG00000087013	24	33276866	33280515	1	AUBES2772	24.518	jcf7180003671049	160329	155953	cubilin (intrinsic factor-cobalamin receptor)
ENSDARG00000034518	24	33357085	33401868	1	AUBES2772	24.518	jcf7180003671049	133430	137179	tRNA aspartic acid methyltransferase 1
ENSDARG00000010008	24	33381675	33398129	1	AUBES2772	24.518	jcf7180003671049	119551	124240	vimentin
ENSDARG00000067683	24	33559656	33582694	1	AUBES2772	24.518	jcf7180003671049	28016	26015	phosphodiesterase 1C, calmodulin-dependent 70kDa
ENSDARG00000040008	24	33617183	33680378	1	AUBES2772	24.518	jcf7180003676336a	4014806	4016356	neurogenic differentiation 6a
ENSDARG00000086805	24	33620073	33657785	1	AUBES2772	24.518	jcf7180003671049	6421	7307	coiled-coil domain containing 129
ENSDARG00000075192	24	33730576	33754742	1	AUBES2772	24.518	jcf7180003676336a	4193455	4192233	YME1-like 1a
ENSDARG00000088874	24	33757262	33762013	1	AUBES2772	24.518	jcf7180003616126	22	390	wu:fc01d11
ENSDARG00000010075	24	33766257	33773233	1	AUBES4076	4.685	jcf7180003676379a	6821460	6818798	patched domain containing 3
ENSDARG00000045277	24	33779650	33787776	1	AUBES2772	24.518	jcf7180003676336a	4164108	4159053	retinol dehydrogenase 12, like
ENSDARG00000089193	24	33913488	34278640	1	AUBES4851	16.765	jcf7180003673183	89917	88265	RALY RNA binding protein-like
ENSDARG00000056683	24	34834786	35042769	1	AUBES2695	41.984	jcf7180003637080	1821	131	cyclin-dependent protein kinase 5
ENSDARG00000056888	24	34847156	34959378	1	AUBES4468	28.071	jcf7180003676201	2150119	2154126	dynein, axonemal, heavy chain 8
ENSDARG00000056743	24	34959506	34965880	1	AUBES4468	28.071	jcf7180003676201	2250847	2252508	muscle-related coiled-coil protein
ENSDARG00000056740	24	34971180	35018379	1	AUBES4468	28.071	jcf7180003676201	2270513	2274179	transmembrane protein with EGF-like and two follistatin-like domains 1
ENSDARG00000055292	24	35064904	35098243	1	AUBES4310	51.034	jcf7180003673824	15940	20566	ATG9 autophagy related 9 homolog B (S. cerevisiae)
ENSDARG00000068245	24	35130485	35155291	1	AUBES4310	51.034	jcf7180003638716	6	1702	acid-sensing (proton-gated) ion channel 1c
ENSDARG00000075908	24	35366423	35412751	1	AUBES4310	51.034	jcf7180003669166	33511	28441
ENSDARG00000071418	24	35435371	35438473	1	AUBES4310	51.034	jcf7180003671186	1343	697	gastrulation brain homeobox 1
ENSDARG00000071419	24	35444283	35465953	1	AUBES1597	49.523	jcf7180003666387	10409	6694	ankyrin repeat and SOCS box containing 10
ENSDARG00000071420	24	35479785	35482169	1	AUBES4310	51.034	jcf7180003668138	42768	43884	zgc:92591
ENSDARG00000087822	24	35552451	35679893	1	AUBES1597	49.523	jcf7180003675524	50984	46806
ENSDARG00000076559	24	36465500	36498195	1	AUBES1597	49.523	jcf7180003675524	120848	123962	RB1-inducible coiled-coil 1
ENSDARG00000091410	24	36615702	36657091	1	AUBES4764	25.673	jcf7180003673090	52723	53383	suppression of tumorigenicity 18 (breast carcinoma) (zinc finger protein)
ENSDARG00000053152	24	36678421	36712900	1	AUBES4764	25.673	jcf7180003673090	37525	41592	protein-L-isoaspartate (D-aspartate) O-methyltransferase domain containing 1
ENSDARG00000061832	24	36727536	36777593	1	AUBES4764	25.673	jcf7180003673090	10159	15178	syntrophin, gamma 1
ENSDARG00000040046	24	36882658	36888674	1	AUBES4764	25.673	jcf7180003669075	1043	1	snail homolog 2 (Drosophila)
ENSDARG00000028198	24	37016939	37028914	1	AUBES4764	25.673	jcf7180003669075	45908	50850	ubiquitin-conjugating enzyme E2 variant 2
ENSDARG00000040041	24	37031305	37056313	1	AUBES4764	25.673	jcf7180003669075	57688	56402	MCM4 minichromosome maintenance deficient 4, mitotin (S. cerevisiae)
ENSDARG00000087303	24	37059295	37061674	1	AUBES4764	25.673	jcf7180003674543	87076	88644	CCAAT/enhancer binding protein (C/EBP), delta
ENSDARG00000086681	24	37097133	37170747	1	AUBES4764	25.673	jcf7180003674543	108229	111993
ENSDARG00000028771	24	37175601	37204029	1	AUBES4764	25.673	jcf7180003674543	119902	122724	microtubule-associated protein, RP/EB family, member 2
ENSDARG00000031015	24	37210136	37263978	1	AUBES4764	25.673	jcf7180003674543	85179	83525	dystrobrevin, alpha
ENSDARG00000090429	24	37284106	37343667	1	AUBES4764	25.673	jcf7180003674543	66058	62054	si:ch211-176d9.3
ENSDARG00000093709	24	37324243	37344120	1	AUBES4764	25.673	jcf7180003674543	46716	47108	si:dkeyp-7a3.1
ENSDARG00000045275	24	37377601	37403744	1	AUBES4764	25.673	jcf7180003674543	29283	30574	kelch-like 14 (Drosophila)
ENSDARG00000061770	24	37407497	37426867	1	AUBES4764	25.673	jcf7180003674543	8935	10588	ATP-binding cassette, sub-family D (ALD), member 4
ENSDARG00000022101	24	37433129	37511631	1	AUBES2695	41.984	jcf7180003669385	1269	3328	obscurin, cytoskeletal calmodulin and titin-interacting RhoGEF
ENSDARG00000087802	24	37526786	37527793	1	AUBES2695	41.984	jcf7180003673940	80397	78011	Uncharacterized protein
ENSDARG00000042747	24	37772672	37798084	1	AUBES4310	51.034	jcf7180003669945	6791	6959	Coenzyme A synthase
ENSDARG00000030156	24	37800649	37813116	1	AUBES4310	51.034	jcf7180003669945	8174	12427	N-acetylglucosaminidase, alpha
ENSDARG00000028976	24	37814651	37826812	1	AUBES2695	41.984	jcf7180003673940	2477	4998	pseudouridylate synthase 3
ENSDARG00000025081	24	37836254	37861603	1	AUBES2695	41.984	jcf7180003673940	11710	11359	granulin b
ENSDARG00000056582	24	37871948	37889374	1	AUBES2695	41.984	jcf7180003673940	20053	17765	si:ch211-253b1.4
ENSDARG00000016393	24	37889052	37896283	1	AUBES2695	41.984	jcf7180003673940	22789	25873	ADP-ribosylation factor 1 like
ENSDARG00000057448	24	37949936	38068296	1	AUBES4724	44.759	jcf7180003673009	2973	3218	SRC kinase signaling inhibitor 1
ENSDARG00000075519	24	38080714	38110063	1	AUBES4724	44.759	jcf7180003673009	31434	33029	formin-like 1
ENSDARG00000040643	24	38171264	38177839	1	AUBES4724	44.759	jcf7180003669716	7561	11434	chemokine (C-C motif) receptor 10
ENSDARG00000031013	24	38246764	38271223	1	AUBES4724	44.759	jcf7180003672701	29434	27342	complement component 1, q subcomponent-like 1
ENSDARG00000061638	24	38302838	38306301	1	AUBES4724	44.759	jcf7180003672701	44837	43487	dephospho-CoA kinase domain containing
ENSDARG00000079656	24	38311675	38330107	1	AUBES4724	44.759	jcf7180003672701	56454	58390	family with sequence similarity 171, member A2
ENSDARG00000037933	24	38593472	38682990	1	AUBES5344	48.348	jcf7180003676448a	2715223	2719145	potassium voltage-gated channel, Shaw-related subfamily, member 3b
ENSDARG00000056294	24	38874151	38888324	1	AUBES5344	48.348	jcf7180003676448a	2661387	2659378	SH3-binding domain kinase 1
ENSDARG00000092499	24	38919597	38942128	1	AUBES5344	48.348	jcf7180003676448a	2637089	2638984	si:ch211-183d21.1
ENSDARG00000061564	24	38960416	38980138	1	AUBES5344	48.348	jcf7180003676448a	2622343	2625508	NLR family, CARD domain containing 3
ENSDARG00000079110	24	38980154	38997507	1	AUBES5344	48.348	jcf7180003676448a	2606626	2607231	clusterin associated protein 1
ENSDARG00000079241	24	38998045	39044924	1	AUBES5344	48.348	jcf7180003676448a	2584796	2582856	WD repeat domain 90
ENSDARG00000056328	24	39047112	39072880	1	AUBES5344	48.348	jcf7180003676448a	2573108	2576133	ras homolog gene family, member T2
ENSDARG00000087040	24	39107855	39126435	1	AUBES5344	48.348	jcf7180003676448a	2548892	2546870	rhomboid, veinlet-like 1 (Drosophila)
ENSDARG00000004274	24	39134646	39143719	1	AUBES5344	48.348	jcf7180003676448a	2520280	2523855	zgc:112496
ENSDARG00000025507	24	39143640	39163678	1	AUBES5344	48.348	jcf7180003676448a	2519594	2519844	WD repeat domain 24
ENSDARG00000038556	24	39184096	39191412	1	AUBES5344	48.348	jcf7180003676448a	2511024	2510717	chromosome 8 open reading frame 33
ENSDARG00000045257	24	39212205	39224753	1	AUBES5344	48.348	jcf7180003676448a	2480917	2483501	2,4-dienoyl CoA reductase 2, peroxisomal
ENSDARG00000016490	24	39226376	39301267	1	AUBES5344	48.348	jcf7180003676448a	2468973	2473026	RAB11 family interacting protein 3 (class II)
ENSDARG00000061363	24	41313341	41345004	1	AUBES4851	16.765	jcf7180003676337	2945837	2940984	glucose-fructose oxidoreductase domain containing 1
ENSDARG00000061355	24	41574249	41582405	1	AUBES4851	16.765	jcf7180003676337	3093530	3088813	amiloride binding protein 1 (amine oxidase (copper-containing))
ENSDARG00000067859	24	41589848	41720065	1	AUBES4851	16.765	jcf7180003676337	3113384	3116291	subcommissural organ spondin
ENSDARG00000060053	24	41786803	42064510	1	AUBES4851	16.765	jcf7180003676337	3420116	3416761	potassium voltage-gated channel, subfamily H (eag-related), member 2
ENSDARG00000090938	24	42113409	42226560	1	AUBES4851	16.765	jcf7180003676337	3512524	3509138	microtubule-associated protein 4
ENSDARG00000071430	24	42241037	42252740	1	AUBES4851	16.765	jcf7180003676337	3557960	3557219	slow myosin heavy chain 1
ENSDARG00000071433	24	42264601	42285123	1	AUBES4851	16.765	jcf7180003676337	3564513	3567517	slow myosin heavy chain 2
ENSDARG00000045242	24	42297325	42310039	1	AUBES4851	16.765	jcf7180003676337	3557083	3552923	slow myosin heavy chain 3
ENSDARG00000092902	24	42346235	42357098	1	AUBES4851	16.765	jcf7180003676337	3605209	3601890	Uncharacterized protein
ENSDARG00000088468	24	42376681	42393494	1	AUBES4851	16.765	jcf7180003676337	3610512	3607117	solute carrier family 22, member 17
ENSDARG00000045240	24	42403985	42411783	1	AUBES4851	16.765	jcf7180003676337	3631675	3634380	CCAAT/enhancer binding protein (C/EBP) 1
ENSDARG00000092857	24	42415467	42429372	1	AUBES4851	16.765	jcf7180003676337	3636529	3634537	tetratricopeptide repeat domain 21A
ENSDARG00000027714	24	42426010	42601830	1	AUBES4851	16.765	jcf7180003676337	3644096	3639589	tetratricopeptide repeat domain 21A
ENSDARG00000093148	24	42471551	42489581	1	AUBES4851	16.765	jcf7180003676337	3579278	3581756	Uncharacterized protein
ENSDARG00000044440	24	42618266	42643429	1	AUBES4851	16.765	jcf7180003676337	3667600	3664039	WD repeat domain 48
ENSDARG00000078758	24	42714922	42889682	1	AUBES4851	16.765	jcf7180003676337	3809385	3805157	Uncharacterized protein
ENSDARG00000044422	24	42914072	42967441	1	AUBES4851	16.765	jcf7180003676337	3871248	3875877	activin receptor IIb
ENSDARG00000030411	24	43044288	43051322	1	AUBES4851	16.765	jcf7180003676337	4105436	4108301	crystallin, gamma N2
ENSDARG00000061417	24	43053705	43083461	1	AUBES4851	16.765	jcf7180003676337	4101057	4099052	negative regulator of ubiquitin-like proteins 1
ENSDARG00000043260	24	43089529	43103806	1	AUBES4851	16.765	jcf7180003676337	4064971	4063439	xylulokinase homolog (H. influenzae)
ENSDARG00000086147	24	43245496	43351520	1	AUBES4851	16.765	jcf7180003676337	4198868	4203592	protein tyrosine phosphatase, receptor type, M
ENSDARG00000029710	24	43440480	43443061	1	AUBES4851	16.765	jcf7180003676337	4387120	4391467	leucine rich repeat containing 30
ENSDARG00000056043	24	43450377	43542737	1	AUBES4851	16.765	jcf7180003676337	4430532	4435241	laminin, alpha 1
ENSDARG00000005872	24	43551498	43591420	1	AUBES4851	16.765	jcf7180003676337	4461223	4460619	Rho GTPase activating protein 28
ENSDARG00000094780	24	43614248	43620225	1	AUBES4851	16.765	jcf7180003676337	4556434	4554490
ENSDARG00000002255	24	43662025	43688676	1	AUBES4851	16.765	jcf7180003676337	4692102	4688557	erythrocyte membrane protein band 4.1-like 3
ENSDARG00000086698	24	43713286	43714815	1	AUBES4851	16.765	jcf7180003676337	4619682	4622556	transmembrane protein 200C
ENSDARG00000089700	24	43809657	43815225	1	AUBES4851	16.765	jcf7180003676337	4739781	4735023	zinc finger protein 161 homolog (mouse)
ENSDARG00000055959	24	43818171	43829275	1	AUBES4851	16.765	jcf7180003676337	4749782	4753626	topoisomerase (DNA) I, mitochondrial
ENSDARG00000040518	24	43858564	43867471	1	AUBES4851	16.765	jcf7180003676337	4830968	4829587	signal sequence receptor, alpha
ENSDARG00000006526	1	4393282	4432219	6	AUBES3307	40.83	jcf7180003676378a	3314474	3312085	fibronectin 1b
ENSDARG00000077688	1	4464895	4476319	6	AUBES3307	40.83	jcf7180003676378a	3363788	3364492	carboxypeptidase O
ENSDARG00000063297	1	4998836	5022269	6	AUBES3791	40.384	jcf7180003676119	1167740	1165857	ATP-binding cassette, sub-family B (MDR/TAP), member 6
ENSDARG00000027078	1	5025590	5033477	6	AUBES3791	40.384	jcf7180003676119	1180264	1176757	cyclin Pas1/PHO80 domain containing 1
ENSDARG00000017537	1	5035245	5049192	6	AUBES3791	40.384	jcf7180003676119	1187085	1188267	prkag3
ENSDARG00000063270	1	5053609	5074378	6	AUBES3791	40.384	jcf7180003676119	1196304	1197757	family with sequence similarity 134, member A
ENSDARG00000018008	1	5082292	5088945	6	AUBES3791	40.384	jcf7180003676119	1207547	1204544	malate dehydrogenase 1B, NAD (soluble)
ENSDARG00000074031	1	5089153	5107583	6	AUBES3791	40.384	jcf7180003676119	1208033	1211395	FAST kinase domains 2
ENSDARG00000043247	1	5125555	5136072	6	AUBES3791	40.384	jcf7180003676119	1219471	1218053	general transcription factor IIIC, polypeptide 3
ENSDARG00000063253	1	5170257	5228525	6	AUBES3791	40.384	jcf7180003676119	1238374	1241104	HECT, C2 and WW domain containing E3 ubiquitin protein ligase 2
ENSDARG00000074050	1	6398652	6426403	6	AUBES3307	40.83	jcf7180003676378a	3372732	3376492	ephrin B2b
ENSDARG00000062057	1	9812182	9816727	6	AUBES3773	40.988	jcf7180003675844	1306518	1304302	zgc:174945
ENSDARG00000039063	1	13384328	13417763	6	AUBES3777	38.418	jcf7180003676382	559752	563150	piggyBac transposable element derived 4
ENSDARG00000069951	1	30167074	30186479	6	AUBES3791	40.384	jcf7180003676119	2471685	2469934	eukaryotic translation elongation factor 1 alpha 1b
ENSDARG00000053269	1	31027197	31052389	6	AUBES3791	40.384	jcf7180003676119	3016335	3019953	solute carrier family 2 (facilitated glucose transporter), member 15b
ENSDARG00000018587	1	40533016	40539300	6	AUBES3307	40.83	jcf7180003676378a	3699356	3699988	zgc:152658
ENSDARG00000078182	1	40540711	40542933	6	AUBES3307	40.83	jcf7180003676378a	3708322	3709816	zgc:194443
ENSDARG00000078251	1	40601010	40619684	6	AUBES3307	40.83	jcf7180003676378a	3655408	3659919	testis-specific kinase 1
ENSDARG00000008457	1	40629794	40650948	6	AUBES3307	40.83	jcf7180003676378a	3624101	3621374	fatty acid amide hydrolase 2a
ENSDARG00000031435	1	40656189	40663079	6	AUBES3307	40.83	jcf7180003676378a	3594349	3590469	zgc:56493
ENSDARG00000079552	1	40726408	40911858	6	AUBES3307	40.83	jcf7180003676378a	3488910	3492482	mastermind-like 3 (Drosophila)
ENSDARG00000087333	1	40955058	40962131	6	AUBES4049	41.295	jcf7180003670470	28618	24745	short coiled-coil protein a
ENSDARG00000009315	1	40965275	41000910	6	AUBES4049	41.295	jcf7180003670470	33988	33522	calmegin
ENSDARG00000030368	1	41005810	41031327	6	AUBES4049	41.295	jcf7180003670470	72326	70395	N(alpha)-acetyltransferase 15, NatA auxiliary subunit b
ENSDARG00000052895	1	41137978	41151045	6	AUBES4049	41.295	jcf7180003670470	103164	100132	HtrA serine peptidase 3a
ENSDARG00000074600	1	41175367	41178331	6	AUBES4049	41.295	jcf7180003672319	36670	35312	G protein-coupled receptor 78
ENSDARG00000075521	1	41182655	41201686	6	AUBES4049	41.295	jcf7180003672319	17951	15518	carboxypeptidase Z
ENSDARG00000095651	1	41293585	41295724	6	AUBES4049	41.295	jcf7180003671655	17899	13730	H6 homeo box 1
ENSDARG00000069669	1	41373859	41375231	6	AUBES4049	41.295	jcf7180003671655	95442	92938	adrenergic, alpha-2C-, receptor
ENSDARG00000033604	1	41512453	41522418	6	AUBES4144	39.001	jcf7180003672397	71910	68936	low density lipoprotein receptor-related protein associated protein 1
ENSDARG00000060236	1	41523853	41573178	6	AUBES4144	39.001	jcf7180003672397	116255	118779	docking protein 7
ENSDARG00000036774	1	41582558	41668886	6	AUBES4144	39.001	jcf7180003672397	148172	153220	regulator of G-protein signaling 12b
ENSDARG00000052866	1	41674936	41755089	6	AUBES1282	44.051	jcf7180003662895	57	4781	huntingtin
ENSDARG00000008706	1	41846743	41853059	6	AUBES4143	39.642	jcf7180003676364	1127155	1129935	poly(A) binding protein interacting protein 2B
ENSDARG00000078108	1	41859317	41865833	6	AUBES4143	39.642	jcf7180003676364	1120454	1117839	docking protein 1a
ENSDARG00000075639	1	41868311	41873748	6	AUBES4143	39.642	jcf7180003676364	1104951	1110052	si:ch211-89o9.6
ENSDARG00000052019	1	44393992	44423718	6	AUBES4143	39.642	jcf7180003676364	538801	543485	si:ch73-109d9.1
ENSDARG00000089345	1	44436224	44449278	6	AUBES4143	39.642	jcf7180003676364	557774	561924	Uncharacterized protein
ENSDARG00000086717	1	44449883	44467566	6	AUBES4143	39.642	jcf7180003676364	578250	576722	Uncharacterized protein
ENSDARG00000090414	1	44477455	44482791	6	AUBES4143	39.642	jcf7180003676364	656403	661474	BTB (POZ) domain containing 18
ENSDARG00000059682	1	44693717	44708951	6	AUBES4143	39.642	jcf7180003676364	608696	612330	solute carrier family 43, member 3a
ENSDARG00000075845	1	44757228	44786957	6	AUBES4143	39.642	jcf7180003676364	638461	640636	catenin (cadherin-associated protein), delta 1
ENSDARG00000069114	1	44852042	44875455	6	AUBES4143	39.642	jcf7180003676364	681204	683750	unc-93 homolog B1 (C. elegans)
ENSDARG00000016793	1	44895139	44902395	6	AUBES4143	39.642	jcf7180003676364	704481	701261	crystallin, beta B1, like 2
ENSDARG00000052012	1	44946555	44949026	6	AUBES4143	39.642	jcf7180003676364	728663	726548	reticulon 4 receptor-like 2 a
ENSDARG00000016263	1	44978994	45021911	6	AUBES4143	39.642	jcf7180003676364	765747	762068	zinc finger, DHHC-type containing 5a
ENSDARG00000007786	1	45024760	45037415	6	AUBES4143	39.642	jcf7180003676364	784645	786492	thioredoxin-related transmembrane protein 2b
ENSDARG00000009472	1	45037847	45046967	6	AUBES4143	39.642	jcf7180003676364	794473	796638	mediator complex subunit 19b
ENSDARG00000037748	1	45046970	45093536	6	AUBES4143	39.642	jcf7180003676364	814794	809807	solute carrier family 43, member 1b
ENSDARG00000002840	1	45107205	45159739	6	AUBES4143	39.642	jcf7180003676364	847043	843840	si:dkey-28b4.8
ENSDARG00000016994	1	45166433	45193409	6	AUBES4143	39.642	jcf7180003676364	884642	887761	structure specific recognition protein 1b
ENSDARG00000029718	1	45201632	45213868	6	AUBES4143	39.642	jcf7180003676364	909777	911397	purinergic receptor P2X, ligand-gated ion channel, 3b
ENSDARG00000094678	1	45240271	45252009	6	AUBES4143	39.642	jcf7180003676364	919805	921328	si:dkey-9i23.6
ENSDARG00000051989	1	45255776	45256657	6	AUBES4143	39.642	jcf7180003676364	928589	926803	transmembrane protein 187
ENSDARG00000095407	1	45258272	45267492	6	AUBES4143	39.642	jcf7180003676364	929689	928623	si:dkey-9i23.8
ENSDARG00000051986	1	45269800	45278549	6	AUBES4143	39.642	jcf7180003676364	941040	946292	NADH dehydrogenase (ubiquinone) Fe-S protein 8a
ENSDARG00000059653	1	45294184	45325450	6	AUBES4143	39.642	jcf7180003676364	957595	952465	lysine (K)-specific demethylase 2Aa
ENSDARG00000094133	1	45361995	45381491	6	AUBES4143	39.642	jcf7180003676364	983930	986432	si:dkey-9i23.11
ENSDARG00000093997	1	45380900	45384465	6	AUBES4143	39.642	jcf7180003676364	1023904	1019574	si:dkey-9i23.15
ENSDARG00000031836	1	45405387	45418016	6	AUBES4143	39.642	jcf7180003676364	1069567	1066339	vacuolar protein sorting 37 homolog C (S. cerevisiae)
ENSDARG00000089439	1	45441383	45452806	6	AUBES4143	39.642	jcf7180003676364	1091864	1093025	transmembrane protein 132A
ENSDARG00000031894	1	50321544	50410570	6	AUBES3307	40.83	jcf7180003676378a	3887261	3884449	lymphocyte enhancer binding factor 1
ENSDARG00000030765	1	50416755	50426125	6	AUBES3307	40.83	jcf7180003676378a	3906141	3908250	hydroxyacyl-Coenzyme A dehydrogenase
ENSDARG00000026548	1	50430485	50439123	6	AUBES3307	40.83	jcf7180003676378a	3922827	3923756	cytochrome P450, family 2, subfamily U, polypeptide 1
ENSDARG00000052520	1	50440735	50457726	6	AUBES3307	40.83	jcf7180003676378a	3925611	3928581	sphingomyelin synthase 2
ENSDARG00000036494	1	50458790	50572686	6	AUBES3307	40.83	jcf7180003676378a	3941429	3943656	glutathione S-transferase, C-terminal domain containing
ENSDARG00000018721	1	50592523	50695089	6	AUBES3307	40.83	jcf7180003676378a	4146418	4143681	nephronectin
ENSDARG00000052438	1	51916360	51936946	6	AUBES3514	40.802	jcf7180003675586	1468178	1471429	ARP2 actin-related protein 2a homolog (yeast)
ENSDARG00000069360	1	52066634	52100204	6	AUBES3773	40.988	jcf7180003675024	13839	9655	protein phosphatase 3 (formerly 2B), regulatory s1ubunit B, alpha isoform, b
ENSDARG00000069264	1	55404962	55428911	6	AUBES3777	38.418	jcf7180003676382	4818046	4820527
ENSDARG00000036295	1	55448305	55471323	6	AUBES3514	40.802	jcf7180003675586	741836	737552	golgin A7 family, member Ba
ENSDARG00000090616	25	4232232	4240240	9	AUBES4658	7.378	jcf7180003676448b	6625191	6627249	chromosome 11 open reading frame 49
ENSDARG00000091191	25	4242160	4274277	9	AUBES4658	7.378	jcf7180003676448b	6633502	6637892	mitogen-activated protein kinase 8 interacting protein 1
ENSDARG00000005446	25	4993893	5038782	9	AUBES4658	7.378	jcf7180003676448b	6607443	6610591	cytoskeleton associated protein 5
ENSDARG00000075654	25	5039423	5052122	9	AUBES4658	7.378	jcf7180003676448b	6561647	6565437	coiled-coil domain containing 135
ENSDARG00000062375	25	5055737	5067111	9	AUBES4658	7.378	jcf7180003676448b	6550400	6552288	lecithin-cholesterol acyltransferase
ENSDARG00000090495	25	5080024	5093852	9	AUBES4658	7.378	jcf7180003676448b	6535244	6531287	phospholipase A2, group XV
ENSDARG00000062236	25	12569110	12618686	9	AUBES4658	7.378	jcf7180003676448b	6236618	6240407	N-myc downstream regulated gene 4
ENSDARG00000086688	25	12629978	12637007	9	AUBES2104	2.554	jcf7180003676310	2082189	2079964	si:ch211-194m7.8
ENSDARG00000007053	25	12742835	12744874	9	AUBES2104	2.554	jcf7180003676310	2088714	2089497	Uncharacterized protein
ENSDARG00000074322	25	12756442	12759525	9	AUBES2104	2.554	jcf7180003676310	2070434	2068342	Uncharacterized protein
ENSDARG00000086947	25	12762187	12767427	9	AUBES2104	2.554	jcf7180003676310	2081388	2083925	Uncharacterized protein
ENSDARG00000070608	25	12845654	12882922	9	AUBES2104	2.554	jcf7180003676310	2140641	2144687	sphingomyelin phosphodiesterase 3, neutral
ENSDARG00000019649	25	13044092	13097849	9	AUBES2104	2.554	jcf7180003676310	2262723	2266058	septin 7b
ENSDARG00000077024	25	13126375	13139253	9	AUBES2104	2.554	jcf7180003676310	2360142	2363767	ubiquitin-like modifier activating enzyme 2
ENSDARG00000051884	25	13142009	13152469	9	AUBES2104	2.554	jcf7180003676310	2373479	2374839	carbonic anhydrase V
ENSDARG00000051887	25	13162730	13206813	9	AUBES2104	2.554	jcf7180003676310	2401979	2400034	solute carrier family 7 (amino acid transporter light chain, L system), member 5
ENSDARG00000038847	25	13831993	13835680	9	AUBES4658	7.378	jcf7180003676448b	6293999	6290917	GINS complex subunit 3
ENSDARG00000020475	25	13838094	13903307	9	AUBES4658	7.378	jcf7180003676448b	6347002	6349280	zinc and ring finger 1
ENSDARG00000038845	25	13905963	13922769	9	AUBES4658	7.378	jcf7180003676448b	6365981	6361739	lactate dehydrogenase D
ENSDARG00000018159	25	13960282	13990237	9	AUBES4658	7.378	jcf7180003676448b	6411565	6407646	zgc:153923
ENSDARG00000090063	25	13991020	14046662	9	AUBES4658	7.378	jcf7180003676448b	6430658	6433115	fatty acid 2-hydroxylase
ENSDARG00000013582	25	14071262	14090315	9	AUBES4658	7.378	jcf7180003676448b	6488505	6484565	casein kinase 2 alpha 2b
ENSDARG00000062401	25	14104658	14106514	9	AUBES4658	7.378	jcf7180003676448b	6520630	6518644	zinc finger protein 319
ENSDARG00000003841	25	14109371	14118870	9	AUBES4658	7.378	jcf7180003676448b	6530992	6528933	U6 snRNA biogenesis 1
ENSDARG00000088593	25	14278286	14281788	9	AUBES4658	7.378	jcf7180003676448b	6799739	6801664	carbohydrate (keratan sulfate Gal-6) sulfotransferase 1
ENSDARG00000086342	25	14293522	14348054	9	AUBES4658	7.378	jcf7180003676448b	6812170	6809253	zgc:101566
ENSDARG00000062325	25	14426124	14626754	9	AUBES4658	7.378	jcf7180003676448b	7046977	7042863	SH3 and multiple ankyrin repeat domains 2
ENSDARG00000023583	25	14642082	14658958	9	AUBES4658	7.378	jcf7180003676448b	7051577	7050235	coenzyme Q9 homolog (S. cerevisiae)
ENSDARG00000051902	25	14669613	14685083	9	AUBES4658	7.378	jcf7180003676448b	7079369	7075554	protein arginine N-methyltransferase 7
ENSDARG00000051899	25	14686511	14694180	9	AUBES4658	7.378	jcf7180003676448b	7090422	7087114	exocyst complex component 3-like 1
ENSDARG00000001859	25	14768244	14771154	9	AUBES4658	7.378	jcf7180003676448b	7150373	7152031	developing brain homeobox 1b
ENSDARG00000001879	25	14771450	14898337	9	AUBES4658	7.378	jcf7180003676448b	7186839	7182846	neuron navigator 2b
ENSDARG00000034443	25	14955553	14999735	9	AUBES4658	7.378	jcf7180003676448b	7332315	7331905	metallophosphoesterase domain containing 2
ENSDARG00000023694	25	16004806	16157890	9	AUBES1871	6.956	jcf7180003676456	2531542	2528242	spondin 1b
ENSDARG00000029239	25	16198726	16262959	9	AUBES1871	6.956	jcf7180003676456	2621906	2617517	synaptotagmin IXb
ENSDARG00000062494	25	16290804	16295154	9	AUBES1871	6.956	jcf7180003676456	2648014	2643418	olfactomedin-like 1
ENSDARG00000029168	25	16296331	16400279	9	AUBES1871	6.956	jcf7180003676456	2721409	2719148	protein tyrosine phosphatase, receptor-type, F interacting protein, binding protein 2b
ENSDARG00000051925	25	16403674	16414595	9	AUBES1871	6.956	jcf7180003676456	2770576	2769298	cytochrome b5 reductase 2
ENSDARG00000094793	25	16431406	16433313	9	AUBES1871	6.956	jcf7180003676456	2792627	2788260	ovochymase 2
ENSDARG00000006899	25	16436969	16486734	9	AUBES1871	6.956	jcf7180003676456	2827348	2830801	fatty acyl CoA reductase 1
ENSDARG00000070683	25	16489636	16503907	9	AUBES1871	6.956	jcf7180003676456	2864647	2869703	dickkopf homolog 3b (Xenopus laevis)
ENSDARG00000020395	25	16551506	16666060	9	AUBES1871	6.956	jcf7180003676456	2885595	2881733	microtubule associated monoxygenase, calponin and LIM domain containing 2b
ENSDARG00000043710	25	16669314	16704861	9	AUBES1871	6.956	jcf7180003676456	2950580	2946130	parvin, alpha a
ENSDARG00000077424	25	16796502	16797806	9	AUBES1871	6.956	jcf7180003676456	3049955	3051468	Ras association (RalGDS/AF-6) domain family (N-terminal) member 10a
ENSDARG00000086840	25	16825258	16909072	9	AUBES1871	6.956	jcf7180003676456	3123212	3119208	Uncharacterized protein
ENSDARG00000014402	25	16912189	16938238	9	AUBES1871	6.956	jcf7180003676456	3139201	3141857	structural maintenance of chromosomes 1B
ENSDARG00000043722	25	16939228	16946517	9	AUBES1871	6.956	jcf7180003676456	3145055	3148017	carboxypeptidase A4
ENSDARG00000070717	25	16973622	16996898	9	AUBES1871	6.956	jcf7180003676456	3167167	3168744	solute carrier family 25 (mitochondrial carrier), member 18
ENSDARG00000078310	25	17003386	17045583	9	AUBES1871	6.956	jcf7180003676456	3232316	3230730	cat eye syndrome chromosome region, candidate 2
ENSDARG00000051746	25	17046689	17057980	9	AUBES1871	6.956	jcf7180003676456	3237606	3234764	cat eye syndrome chromosome region, candidate 1a
ENSDARG00000012355	25	17091090	17099494	9	AUBES1871	6.956	jcf7180003676456	3274077	3276866	UDP-N-acetyl-alpha-D-galactosamine:polypeptide N-acetylgalactosaminyltransferase 8a
ENSDARG00000070723	25	17129448	17139591	9	AUBES1871	6.956	jcf7180003676456	3294018	3290764	NADH dehydrogenase (ubiquinone) 1 alpha subcomplex, 9
ENSDARG00000070734	25	17141065	17175251	9	AUBES1871	6.956	jcf7180003676456	3322788	3326215	dual-specificity tyrosine-(Y)-phosphorylation regulated kinase 4
ENSDARG00000060987	25	17210442	17234163	9	AUBES1871	6.956	jcf7180003676456	3369669	3368532	chromosome 12 open reading frame 4
ENSDARG00000013784	25	17238140	17298674	9	AUBES1871	6.956	jcf7180003676456	3412209	3415185
ENSDARG00000009351	25	17302404	17308946	9	AUBES1871	6.956	jcf7180003676456	3432611	3429810	fibroblast growth factor 6a
ENSDARG00000051749	25	17320028	17326978	9	AUBES1871	6.956	jcf7180003676456	3443656	3446543	chromosome 12 open reading frame 5
ENSDARG00000051748	25	17331001	17595838	9	AUBES1871	6.956	jcf7180003676456	3458692	3463652	cyclin D2, a
ENSDARG00000018559	25	17601341	17667058	9	AUBES1871	6.956	jcf7180003676456	3678117	3680667	jumonji C domain containing histone demethylase 1 homolog D (S. cerevisiae)
ENSDARG00000043997	25	17636584	17752074	9	AUBES1871	6.956	jcf7180003676456	3761170	3762988	cytochrome P450, family 2, subfamily X, polypeptide 8
ENSDARG00000004174	25	17670327	17703688	9	AUBES1871	6.956	jcf7180003676456	3731536	3734906	CCR4-NOT transcription complex, subunit 1
ENSDARG00000044002	25	17729050	17735545	9	AUBES1871	6.956	jcf7180003676456	3614059	3614307	cytochrome P450, family 2, subfamily X, polypeptide 7
ENSDARG00000029358	25	17762688	17776313	9	AUBES1871	6.956	jcf7180003676456	3788236	3786603	E2F transcription factor 4
ENSDARG00000042126	25	17790723	17835572	9	AUBES1871	6.956	jcf7180003676456	3826058	3828517	engulfment and cell motility 3
ENSDARG00000076425	25	17838438	17845653	9	AUBES1871	6.956	jcf7180003676456	3846874	3845314	leucine rich repeat containing 29
ENSDARG00000051962	25	17915786	17938978	9	AUBES1871	6.956	jcf7180003676456	3901477	3905643	matrix metallopeptidase 15 (membrane-inserted)
ENSDARG00000014303	25	17949831	17971040	9	AUBES1871	6.956	jcf7180003676456	3916336	3920332	vac14 homolog (S. cerevisiae)
ENSDARG00000030292	25	18049301	18312349	9	AUBES1871	6.956	jcf7180003676456	4044560	4041883	UDP-N-acetyl-alpha-D-galactosamine:polypeptide N-acetylgalactosaminyltransferase-like 4a
ENSDARG00000045773	25	18334344	18336864	9	AUBES1871	6.956	jcf7180003676456	4086828	4083610	PIGY upstream reading frame
ENSDARG00000062674	25	18349628	18380001	9	AUBES1871	6.956	jcf7180003676456	4127685	4130643	BTB (POZ) domain containing 10a
ENSDARG00000077830	25	18407958	18412436	9	AUBES1871	6.956	jcf7180003676456	4172789	4171065	loss of heterozygosity, 12, chromosomal region 1 homolog (human)
ENSDARG00000045785	25	18412714	18421965	9	AUBES3499	11.197	jcf7180003618330	5861	7882	chromosome 12 open reading frame 29
ENSDARG00000062727	25	18421716	18490227	9	AUBES1871	6.956	jcf7180003676456	4183504	4183968	centrosomal protein 290
ENSDARG00000062846	25	18497602	18542352	9	AUBES1871	6.956	jcf7180003676456	4251141	4248106	transmembrane and tetratricopeptide repeat containing 3
ENSDARG00000070917	25	18606196	18627827	9	AUBES3499	11.197	jcf7180003670936	36000	32608	kit ligand a
ENSDARG00000021110	25	18854268	18922771	9	AUBES2104	2.554	jcf7180003676310	1849567	1850461	POC1 centriolar protein homolog B (Chlamydomonas)
ENSDARG00000038500	25	18923591	18932569	9	AUBES2104	2.554	jcf7180003676310	1874915	1871874	centrosomal protein 41
ENSDARG00000030915	25	18935476	18941306	9	AUBES2104	2.554	jcf7180003676310	1876611	1874953	carboxypeptidase A1 (pancreatic)
ENSDARG00000021339	25	18947214	18957985	9	AUBES2104	2.554	jcf7180003676310	1886437	1884285	carboxypeptidase A5
ENSDARG00000051857	25	18962322	18983700	9	AUBES2104	2.554	jcf7180003676310	1902859	1905378	testis derived transcript (3 LIM domains)
ENSDARG00000052000	25	19043878	19049085	9	AUBES2104	2.554	jcf7180003676310	1952648	1955633	caveolin 2
ENSDARG00000052004	25	19050766	19180696	9	AUBES2104	2.554	jcf7180003676310	1975212	1973515	caveolin 1
ENSDARG00000070903	25	19071167	19166361	9	AUBES2104	2.554	jcf7180003676310	1992633	1992389	met proto-oncogene (hepatocyte growth factor receptor)
ENSDARG00000062960	25	19368324	19378456	9	AUBES4658	7.378	jcf7180003676448b	6199116	6202635	armadillo repeat containing 10
ENSDARG00000015732	25	19379512	19396607	9	AUBES4658	7.378	jcf7180003676448b	6189880	6191165	Uncharacterized protein
ENSDARG00000062949	25	19418516	19438808	9	AUBES4658	7.378	jcf7180003676448b	6178916	6176326	5'-nucleotidase domain containing 3
ENSDARG00000086450	25	19444277	19454260	9	AUBES4658	7.378	jcf7180003676448b	6155062	6157770	thymine-DNA glycosylase
ENSDARG00000013004	25	19454892	19468010	9	AUBES4658	7.378	jcf7180003676448b	6153874	6149536	thymine-DNA glycosylase
ENSDARG00000020735	25	19476845	19498212	9	AUBES4658	7.378	jcf7180003676448b	6111285	6113967	EF-hand calcium binding domain 6
ENSDARG00000045814	25	19498569	19511895	9	AUBES4658	7.378	jcf7180003676448b	6108740	6105451	sorting and assembly machinery component 50 homolog (S. cerevisiae)
ENSDARG00000023886	25	19513809	19580551	9	AUBES4658	7.378	jcf7180003676448b	6083304	6086352	calcium channel, voltage-dependent, alpha 2/delta subunit 4b
ENSDARG00000045811	25	19532734	19536049	9	AUBES4658	7.378	jcf7180003676448b	6074951	6070981	Uncharacterized protein
ENSDARG00000079783	25	19586822	19590539	9	AUBES1600	6.24	jcf7180003676304	984777	987915	Uncharacterized protein
ENSDARG00000045808	25	19595876	19608199	9	AUBES1600	6.24	jcf7180003676304	990915	987968	retinaldehyde binding protein 1b
ENSDARG00000045804	25	19610601	19629331	9	AUBES1600	6.24	jcf7180003676304	1006009	1010091	abhydrolase domain containing 2b
ENSDARG00000045803	25	19639398	19682265	9	AUBES1600	6.24	jcf7180003676304	1023680	1021982	milk fat globule-EGF factor 8 protein b
ENSDARG00000045802	25	19691303	19697198	9	AUBES1600	6.24	jcf7180003676304	1034770	1039387	hyaluronan and proteoglycan link protein 3
ENSDARG00000045799	25	19703944	19714370	9	AUBES1600	6.24	jcf7180003676304	1056400	1059067	aggrecan b
ENSDARG00000073909	25	19746135	19836368	9	AUBES1600	6.24	jcf7180003676304	1077169	1073504	diphosphoinositol pentakisphosphate kinase 1
ENSDARG00000062781	25	19979704	20010876	9	AUBES1600	6.24	jcf7180003676304	1180926	1177109	Uncharacterized protein
ENSDARG00000007302	25	20013026	20026403	9	AUBES1600	6.24	jcf7180003676304	1189777	1186393	SH3-domain GRB2-like 3
ENSDARG00000013472	25	20031091	20047058	9	AUBES1600	6.24	jcf7180003676304	1199245	1195107	neural precursor cell expressed, developmentally down-regulated 1
ENSDARG00000021370	25	20075390	20084164	9	AUBES1600	6.24	jcf7180003676304	1216652	1211400	ARP6 actin-related protein 6 homolog (yeast)
ENSDARG00000013719	25	20084387	20098470	9	AUBES1600	6.24	jcf7180003676304	1234074	1238709	G-2 and S-phase expressed 1
ENSDARG00000007788	25	20099785	20156179	9	AUBES4658	7.378	jcf7180003676448b	5752132	5748972	ATPase, Ca++ transporting, plasma membrane 1b
ENSDARG00000051793	25	20160345	20167045	9	AUBES4658	7.378	jcf7180003676448b	5717627	5720411	zgc:113426
ENSDARG00000045823	25	20230700	20237657	9	AUBES4658	7.378	jcf7180003676448b	5717558	5715605	Uncharacterized protein
ENSDARG00000045506	25	20361168	20426668	9	AUBES4658	7.378	jcf7180003676448b	5630228	5634706	GRAM domain containing 4
ENSDARG00000046014	25	20437370	20438849	9	AUBES4658	7.378	jcf7180003676448b	5609323	5606260	potassium voltage-gated channel, shaker-related subfamily, member 6
ENSDARG00000062942	25	20444648	20448350	9	AUBES4658	7.378	jcf7180003676448b	5600374	5598419	potassium voltage-gated channel, shaker-related subfamily, member 1 (episodic ataxia with myokymia)
ENSDARG00000004577	25	20491093	20495109	9	AUBES4658	7.378	jcf7180003676448b	5579714	5582208
ENSDARG00000007045	25	20495171	20516386	9	AUBES4658	7.378	jcf7180003676448b	5575460	5579698	CCR4-NOT transcription complex, subunit 4
ENSDARG00000070830	25	20518732	20541006	9	AUBES4658	7.378	jcf7180003676448b	5547250	5542615	zgc:136858
ENSDARG00000089153	25	20544109	20548623	9	AUBES4658	7.378	jcf7180003676448b	5542409	5540235	interleukin 17 receptor A
ENSDARG00000092999	25	20568782	20579481	9	AUBES4658	7.378	jcf7180003676448b	5532731	5534646	si:dkey-206m15.8
ENSDARG00000036671	25	20581543	20588410	9	AUBES4658	7.378	jcf7180003676448b	5517538	5521192	troponin I, skeletal, slow like
ENSDARG00000070827	25	20605112	20610535	9	AUBES4658	7.378	jcf7180003676448b	5508465	5507224	zgc:112242
ENSDARG00000070826	25	20611023	20618644	9	AUBES4658	7.378	jcf7180003676448b	5505174	5506416	2,3-bisphosphoglycerate mutase
ENSDARG00000086391	25	20651846	20707283	9	AUBES4658	7.378	jcf7180003676448b	5468828	5466241	caldesmon 1
ENSDARG00000015006	25	20721130	20750191	9	AUBES4658	7.378	jcf7180003676448b	5435718	5437981	dynamin 1-like
ENSDARG00000052072	25	20753337	20759584	9	AUBES4658	7.378	jcf7180003676448b	5427924	5431119	DnaJ (Hsp40) homolog, subfamily B, member 9
ENSDARG00000075805	25	20763702	20847040	9	AUBES4658	7.378	jcf7180003676448b	5414754	5416695	si:dkey-219c3.2
ENSDARG00000045893	25	20849288	20872828	9	AUBES4658	7.378	jcf7180003676448b	5360437	5355818	potassium channel tetramerisation domain containing 15a
ENSDARG00000012986	25	21047836	21054874	9	AUBES4658	7.378	jcf7180003676448b	5252440	5251650	adenosine deaminase-like
ENSDARG00000051931	25	21315431	21337882	9	AUBES4658	7.378	jcf7180003676448b	5194492	5198269	enhancer of mRNA decapping 3 homolog (S. cerevisiae)
ENSDARG00000051934	25	21340968	21348712	9	AUBES4658	7.378	jcf7180003676448b	5184955	5183790	KxDL motif containing 1
ENSDARG00000051936	25	21362967	21373778	9	AUBES4658	7.378	jcf7180003676448b	5170415	5165894	ERGIC and golgi 2
ENSDARG00000073769	25	21458735	21517620	9	AUBES4658	7.378	jcf7180003676448b	5108434	5108793
ENSDARG00000089764	25	21527959	21590385	9	AUBES1600	6.24	jcf7180003676304	1473868	1478878	Uncharacterized protein
ENSDARG00000029994	25	21724532	21727848	9	AUBES1600	6.24	jcf7180003676304	1389549	1389016	cholinergic receptor, muscarinic 2b
ENSDARG00000034497	25	21734489	21736606	9	AUBES1600	6.24	jcf7180003676304	1379082	1384361	F-box and leucine-rich repeat protein 14a
ENSDARG00000078992	25	21785803	21824528	9	AUBES1600	6.24	jcf7180003676304	1332277	1337298	WNK lysine deficient protein kinase 1
ENSDARG00000009941	25	21847796	21917085	9	AUBES1600	6.24	jcf7180003676304	1329708	1326461	ELKS/RAB6-interacting/CAST family member 1a
ENSDARG00000019686	25	21937542	21944345	9	AUBES1600	6.24	jcf7180003676304	1291649	1296280	fibrinogen-like 2
ENSDARG00000004925	25	21968646	22178039	9	AUBES4658	7.378	jcf7180003676448b	5886121	5887980	IMP2 inner mitochondrial membrane peptidase-like (S. cerevisiae)
ENSDARG00000076213	25	22188127	22386902	9	AUBES4658	7.378	jcf7180003676448b	5946290	5945812	dedicator of cytokinesis 4
ENSDARG00000025346	25	22386813	22414498	9	AUBES4658	7.378	jcf7180003676448b	6002685	6006347	zinc finger protein 277
ENSDARG00000062168	25	22420962	22434326	9	AUBES4658	7.378	jcf7180003676448b	6055376	6056103	transmembrane protein 168b
ENSDARG00000062181	25	22441538	22453011	9	AUBES4658	7.378	jcf7180003676448b	6029211	6033899	chromosome 7 open reading frame 60
ENSDARG00000051873	25	22468213	22493002	9	AUBES4658	7.378	jcf7180003676448b	6025080	6024911	adenosylhomocysteinase-like 2
ENSDARG00000016598	25	22500353	22518129	9	AUBES1600	6.24	jcf7180003676304	981998	977245	creatine kinase, mitochondrial 1
ENSDARG00000045660	25	26429998	26441157	9	AUBES1600	6.24	jcf7180003676304	878535	874596	hypermethylated in cancer 1 like
ENSDARG00000007354	25	31332644	31346659	9	AUBES1600	6.24	jcf7180003676304	960628	965813	protein disulfide isomerase family A, member 3
ENSDARG00000088079	25	38300119	38302460	9	AUBES1600	6.24	jcf7180003676304	918019	916109	transmembrane emp24 protein transport domain containing 6
ENSDARG00000070387	25	38303964	38307550	9	AUBES1600	6.24	jcf7180003676304	924981	928039	nudix (nucleoside diphosphate linked moiety X)-type motif 7
ENSDARG00000091277	14	789511	790737	18	AUBES4183	12.646	jcf7180003676332d	6159123	6158796	adrenergic, alpha-2D-, receptor a
ENSDARG00000028824	14	835780	858120	18	AUBES4183	12.646	jcf7180003676332d	6270460	6273719	solute carrier family 34 (sodium phosphate), member 1a
ENSDARG00000021521	14	871151	897205	18	AUBES4183	12.646	jcf7180003676332d	6319983	6322449	regulator of G-protein signaling 14a
ENSDARG00000089181	14	1250239	1274628	18	AUBES3785	30.439	jcf7180003675375	197422	199519	adenosine deaminase domain containing 1 (testis-specific)
ENSDARG00000041215	14	1358235	1365851	18	AUBES3785	30.439	jcf7180003675375	146427	143977	centrin 4
ENSDARG00000016112	14	1366159	1373201	18	AUBES3785	30.439	jcf7180003675375	136284	134342	Bardet-Biedl syndrome 12
ENSDARG00000043627	14	1375404	1390307	18	AUBES3785	30.439	jcf7180003675375	126649	129968	TBC1 domain family, member 9B (with GRAM domain)
ENSDARG00000037695	14	2389106	2391457	18	AUBES4260	25.217	jcf7180003633396	33	447	protocadherin 2 alpha a 1
ENSDARG00000071904	14	2495124	2497505	18	AUBES4260	25.217	jcf7180003676441b	4859875	4857524	protocadherin 2 alpha b 1
ENSDARG00000089297	14	2513807	2516182	18	AUBES4260	25.217	jcf7180003676441b	4866960	4865908	Uncharacterized protein
ENSDARG00000089874	14	2517358	2519727	18	AUBES4260	25.217	jcf7180003676441b	4923244	4922071	protocadherin 2 alpha b 8
ENSDARG00000090748	14	2520596	2523042	18	AUBES4260	25.217	jcf7180003676441b	4924017	4922698	protocadherin 2 alpha b 9
ENSDARG00000073973	14	2613680	2616040	18	AUBES4260	25.217	jcf7180003665576	1	2338	protocadherin 2 alpha a 3
ENSDARG00000088380	14	2654963	2657326	18	AUBES4260	25.217	jcf7180003617537	1	551	Uncharacterized protein
ENSDARG00000087121	14	2723666	2726047	18	AUBES4260	25.217	jcf7180003676441b	4901824	4899091	Uncharacterized protein
ENSDARG00000088752	14	2730286	2732661	18	AUBES4260	25.217	jcf7180003676441b	4920554	4921881	protocadherin 2 alpha b 7
ENSDARG00000087724	14	2733672	2735978	18	AUBES4260	25.217	jcf7180003676441b	4904669	4904890	Uncharacterized protein
ENSDARG00000088724	14	2736714	2739092	18	AUBES4260	25.217	jcf7180003676441b	4968530	4970691	protocadherin 2 alpha b 10
ENSDARG00000058875	14	2739401	2805579	18	AUBES4260	25.217	jcf7180003676441b	4928426	4930546	protocadherin 2 alpha c
ENSDARG00000079640	14	2947991	2950402	18	AUBES4260	25.217	jcf7180003632716	16	308	protocadherin 2 gamma 16
ENSDARG00000076707	14	2997099	2999534	18	AUBES4260	25.217	jcf7180003675883	1	2478	protocadherin 2 gamma 29
ENSDARG00000025071	14	7665806	7708121	18	AUBES5314	9.748	jcf7180003675801	17252	20107	bromodomain containing 8
ENSDARG00000091058	14	7733017	7751064	18	AUBES5314	9.748	jcf7180003675801	52367	53638	transmembrane protein 173
ENSDARG00000025106	14	7770521	7857833	18	AUBES5314	9.748	jcf7180003675810	24001	25943	protein phosphatase 3, catalytic subunit, beta isozyme
ENSDARG00000073845	14	7872717	7888121	18	AUBES5314	9.748	jcf7180003675810	86246	81916	zgc:110843
ENSDARG00000075735	14	7909657	7937684	18	AUBES5314	9.748	jcf7180003675810	106447	108758	CXXC finger protein 5
ENSDARG00000076667	14	23132061	23143178	18	AUBES5314	9.748	jcf7180003640154	46185	49804	cyclin G1
ENSDARG00000075058	14	23155025	23171754	18	AUBES5314	9.748	jcf7180003640154	33557	31797	gamma-aminobutyric acid (GABA) A receptor, alpha 6a
ENSDARG00000003699	14	23400340	23445024	18	AUBES5314	9.748	jcf7180003675810	356015	360308	ATPase, Cu++ transporting, alpha polypeptide
ENSDARG00000079125	14	23450633	23451787	18	AUBES5314	9.748	jcf7180003675810	339465	336648	sosondowah ankyrin repeat domain family member A
ENSDARG00000003229	14	23460195	23467148	18	AUBES5314	9.748	jcf7180003675810	329364	324828	growth differentiation factor 9
ENSDARG00000078942	14	24190167	24481897	18	AUBES4183	12.646	jcf7180003676366c	852367	856523	ecto-NOX disulfide-thiol exchanger 2
ENSDARG00000076547	14	24523760	24564808	18	AUBES4183	12.646	jcf7180003635814	31	557	Uncharacterized protein
ENSDARG00000056800	14	24569066	24583627	18	AUBES4183	12.646	jcf7180003676366c	675790	679108	mediator of RNA polymerase II transcription, subunit 12 homolog
ENSDARG00000009218	14	24583576	24589073	18	AUBES4183	12.646	jcf7180003676366c	693698	695631	methionyl-tRNA synthetase 2, mitochondrial
ENSDARG00000018989	14	24591915	24612390	18	AUBES4183	12.646	jcf7180003676366c	705562	708880	heat shock protein 4b
ENSDARG00000037307	14	24613443	24617934	18	AUBES4183	12.646	jcf7180003676366c	731707	729490	glucosamine-6-phosphate deaminase 1
ENSDARG00000013979	14	24621396	24630999	18	AUBES4183	12.646	jcf7180003676366c	736985	734178	Nedd4 family interacting protein 1
ENSDARG00000017542	14	24636180	24641905	18	AUBES4183	12.646	jcf7180003676366c	744184	743430	fibroblast growth factor 1a
ENSDARG00000025032	14	24652384	24705620	18	AUBES4183	12.646	jcf7180003676366c	800292	795566	nuclear receptor subfamily 3, group C, member 1 (glucocorticoid receptor)
ENSDARG00000086954	14	24833336	24862179	18	AUBES4183	12.646	jcf7180003676332d	5770827	5767477	SH3 domain containing ring finger 2
ENSDARG00000009850	14	24980495	25008061	18	AUBES4183	12.646	jcf7180003676332d	5807577	5811242	kinesin family member 3A
ENSDARG00000071640	14	25052883	25053974	18	AUBES4183	12.646	jcf7180003676332d	5922042	5925843	dopamine receptor D1
ENSDARG00000056697	14	25080492	25082370	18	AUBES4183	12.646	jcf7180003676332d	5940223	5942898	muscle segment homeobox A
ENSDARG00000056691	14	25099283	25111015	18	AUBES4183	12.646	jcf7180003676332d	5993619	5997550	cytoplasmic polyadenylation element binding protein 4
ENSDARG00000056680	14	25214710	25221629	18	AUBES4183	12.646	jcf7180003676332d	6087679	6085309	stanniocalcin 2a
ENSDARG00000018004	14	25240905	25243698	18	AUBES4183	12.646	jcf7180003676332d	6107590	6107312	NK2 transcription factor related 5
ENSDARG00000078259	14	25248055	25250721	18	AUBES4183	12.646	jcf7180003676332d	6117444	6116668	BCL2/adenovirus E1B interacting protein 1a
ENSDARG00000019963	14	51333700	51369827	18	AUBES5314	9.748	jcf7180003664615	20433	24637	sideroflexin 1
ENSDARG00000030224	14	51378554	51392901	18	AUBES5136	45.928	jcf7180003675678	64967	66838	protein phosphatase 2 (formerly 2A), catalytic subunit, alpha isoform
ENSDARG00000060018	14	51394919	51395999	18	AUBES5136	45.928	jcf7180003675678	48493	44539	chromosome 5 open reading frame 24
ENSDARG00000060016	14	51411870	51474077	18	AUBES5136	45.928	jcf7180003675678	20530	18063	nuclear receptor binding SET domain protein 1a
ENSDARG00000043359	14	51479575	51505292	18	AUBES5136	45.928	jcf7180003675678	10143	7701	required for meiotic nuclear division 5 homolog B (S. cerevisiae)
ENSDARG00000013335	14	51510908	51620161	18	AUBES5136	45.928	jcf7180003676296	300821	302403	annexin A6
ENSDARG00000060007	14	51523659	51546262	18	AUBES5136	45.928	jcf7180003676296	216812	215142	NEDD4 binding protein 3
ENSDARG00000077736	14	53212830	53241726	18	AUBES3785	30.439	jcf7180003675375	473922	478621	complexin 1
ENSDARG00000088054	14	53312143	53312953	18	AUBES3785	30.439	jcf7180003675375	345949	341771
ENSDARG00000087007	14	53351123	53353384	18	AUBES3785	30.439	jcf7180003675375	277155	281098	nuclear cap binding protein subunit 1, 80kDa
ENSDARG00000039641	14	53369688	53374265	18	AUBES3785	30.439	jcf7180003675375	259778	264409	ribosomal protein L26
ENSDARG00000090857	7	9933638	10053939	20	AUBES2059	32.974	jcf7180003676417	6303702	6307665	proprotein convertase subtilisin/kexin type 6
ENSDARG00000024651	7	10071551	10086203	20	AUBES2059	32.974	jcf7180003676417	6370057	6371339	small nuclear ribonucleoprotein polypeptide A'
ENSDARG00000070097	7	10089247	10103115	20	AUBES2059	32.974	jcf7180003676417	6390239	6390757	VCP-interacting membrane protein
ENSDARG00000079027	7	10106856	10292018	20	AUBES2059	32.974	jcf7180003676417	6448701	6445716	chondroitin sulfate synthase 1
ENSDARG00000089483	7	10358800	10378121	20	AUBES2059	32.974	jcf7180003676417	6491094	6487424	leucine-rich repeat kinase 1
ENSDARG00000076933	7	10543165	10624894	20	AUBES2059	32.974	jcf7180003676417	6606169	6607471	aldehyde dehydrogenase 1 family, member A3
ENSDARG00000006494	7	10662767	10695407	20	AUBES2059	32.974	jcf7180003676417	6670132	6674023	ankyrin repeat and SOCS box-containing 7
ENSDARG00000078541	7	10744380	10783500	20	AUBES2059	32.974	jcf7180003676417	6701612	6698482	ceramide synthase 3
ENSDARG00000087488	7	10793483	10817973	20	AUBES2059	32.974	jcf7180003676417	6720084	6719331	Uncharacterized protein
ENSDARG00000086729	7	10864800	10899203	20	AUBES2059	32.974	jcf7180003676417	6749688	6745231	Uncharacterized protein
ENSDARG00000075555	7	10927961	11083970	20	AUBES2059	32.974	jcf7180003676417	6821710	6826102	ADAM metallopeptidase with thrombospondin type 1 motif, 17
ENSDARG00000069291	7	11177878	11220823	20	AUBES2059	32.974	jcf7180003676417	6916724	6913015
ENSDARG00000058449	7	11383168	11695541	20	AUBES2059	32.974	jcf7180003676417	7166811	7171213	aryl hydrocarbon receptor nuclear translocator 2
ENSDARG00000033811	7	11445340	11466356	20	AUBES2059	32.974	jcf7180003676417	7048286	7046261	zinc finger, AN1-type domain 6
ENSDARG00000042465	7	11467668	11500304	20	AUBES2059	32.974	jcf7180003676417	7013112	7011469	5,10-methenyltetrahydrofolate synthetase (5-formyltetrahydrofolate cyclo-ligase)
ENSDARG00000039743	7	11512739	11526295	20	AUBES2059	32.974	jcf7180003676417	7069270	7070472	fumarylacetoacetate hydrolase (fumarylacetoacetase)
ENSDARG00000058452	7	11729425	11823924	20	AUBES2059	32.974	jcf7180003676417	7278394	7273524	family with sequence similarity 108, member C1
ENSDARG00000039881	7	12024586	12157760	20	AUBES2059	32.974	jcf7180003676417	7475999	7480469
ENSDARG00000063030	7	12193959	12201889	20	AUBES2059	32.974	jcf7180003676417	7514914	7518702	mesoderm development candidate 2
ENSDARG00000079017	7	12209544	12210608	20	AUBES2059	32.974	jcf7180003676417	7534029	7530584	mesoderm development candidate 1
ENSDARG00000089816	7	12247550	12266339	20	AUBES2059	32.974	jcf7180003676417	7437833	7436504
ENSDARG00000039884	7	12277032	12401591	20	AUBES2059	32.974	jcf7180003676417	7570792	7565629	interleukin 16
ENSDARG00000076117	7	12413064	12422825	20	AUBES2059	32.974	jcf7180003676417	7593369	7591246	StAR-related lipid transfer (START) domain containing 5
ENSDARG00000090696	7	12431778	12437164	20	AUBES2059	32.974	jcf7180003676417	7595782	7598980	Uncharacterized protein
ENSDARG00000052723	7	12442784	12490653	20	AUBES2059	32.974	jcf7180003676417	7616618	7618881	transmembrane channel-like 3
ENSDARG00000058369	7	12880714	12884593	20	AUBES2059	32.974	jcf7180003676417	7922351	7927282	mex-3 homolog B (C. elegans)
ENSDARG00000079672	7	12959881	13189936	20	AUBES2059	32.974	jcf7180003676417	7990494	7985509	elongation factor Tu GTP binding domain containing 1
ENSDARG00000006474	7	13189986	13199130	20	AUBES2059	32.974	jcf7180003676417	8126529	8125453	family with sequence similarity 154, member B
ENSDARG00000027903	7	13209460	13612628	20	AUBES2059	32.974	jcf7180003676417	8159518	8164182	ADAMTS-like 3
ENSDARG00000017927	7	13659311	13660282	20	AUBES2059	32.974	jcf7180003676417	8371863	8371242	connexin 36.7
ENSDARG00000013360	7	13670626	13733309	20	AUBES2059	32.974	jcf7180003676417	8375174	8379722	SH3-domain GRB2-like 3
ENSDARG00000016774	7	14355571	14393447	20	AUBES2059	32.974	jcf7180003676417	6232193	6228129	pleckstrin homology domain containing, family O member 2
ENSDARG00000074485	7	14409483	14499823	20	AUBES2059	32.974	jcf7180003676417	6218983	6216913	ankyrin repeat and death domain containing 1A
ENSDARG00000088786	7	14506536	14515271	20	AUBES2059	32.974	jcf7180003676417	6197290	6202069	spastic paraplegia 21 (autosomal recessive, Mast syndrome)
ENSDARG00000029063	7	14542830	14563525	20	AUBES2059	32.974	jcf7180003676417	6192121	6188041	ClpX caseinolytic peptidase X homolog (E. coli)
ENSDARG00000091843	7	14568425	14603469	20	AUBES2059	32.974	jcf7180003676417	6177673	6173394	ubiquitin associated protein 1-like
ENSDARG00000076449	7	14614957	14616291	20	AUBES2059	32.974	jcf7180003676417	6164203	6159871	kelch repeat and BTB (POZ) domain containing 13
ENSDARG00000002701	7	14622551	14648456	20	AUBES2059	32.974	jcf7180003676417	6160090	6155394	RAS-like, family 12
ENSDARG00000025797	7	14692163	14730459	20	AUBES2059	32.974	jcf7180003676417	6133447	6130150	abhydrolase domain containing 2a
ENSDARG00000012504	7	14739932	14755905	20	AUBES2059	32.974	jcf7180003676417	6120849	6124311	retinaldehyde binding protein 1a
ENSDARG00000058257	7	14770692	14780759	20	AUBES2059	32.974	jcf7180003676417	6106462	6102157	solute carrier family 39 (zinc transporter), member 1
ENSDARG00000078845	7	14800144	14852860	20	AUBES2059	32.974	jcf7180003676417	6091126	6095229	stereocilin
ENSDARG00000062909	7	14869291	15084713	20	AUBES2059	32.974	jcf7180003676417	6000524	5995869	furin (paired basic amino acid cleaving enzyme) a
ENSDARG00000011449	7	15088691	15143627	20	AUBES2059	32.974	jcf7180003676417	5952041	5947567	feline sarcoma oncogene
ENSDARG00000003203	7	15168692	15180088	20	AUBES2059	32.974	jcf7180003676417	5920414	5924946	Rhesus blood group, C glycoprotein a
ENSDARG00000033099	7	15272043	15319782	20	AUBES2059	32.974	jcf7180003676417	5817046	5820826	kinesin family member 7
ENSDARG00000075129	7	15389372	15413237	20	AUBES2059	32.974	jcf7180003676417	5792555	5788549	mitochondrial ribosomal protein S11
ENSDARG00000016307	7	15413452	15420625	20	AUBES2059	32.974	jcf7180003676417	5773426	5771886	mitochondrial ribosomal protein L46
ENSDARG00000086214	7	15509777	15629157	20	AUBES2059	32.974	jcf7180003676417	5724036	5721336	neurotrophic tyrosine kinase, receptor, type 3b
ENSDARG00000079358	7	15704144	15736629	20	AUBES2059	32.974	jcf7180003676417	5472203	5475041	A kinase (PRKA) anchor protein 13
ENSDARG00000023822	7	15963844	16021275	20	AUBES2059	32.974	jcf7180003676417	5434730	5429977	zgc:73349
ENSDARG00000057427	7	16034939	16074849	20	AUBES2059	32.974	jcf7180003676417	5394335	5392145	synaptic vesicle glycoprotein 2B
ENSDARG00000030347	7	16082277	16085567	20	AUBES2059	32.974	jcf7180003676417	5373715	5376320	mesoderm posterior ba
ENSDARG00000017078	7	16098653	16101163	20	AUBES2059	32.974	jcf7180003676417	5360021	5362323	mesoderm posterior aa
ENSDARG00000036809	7	16142256	16173961	20	AUBES2059	32.974	jcf7180003676417	5356295	5353037	alanyl (membrane) aminopeptidase
ENSDARG00000034434	7	16215786	16373369	20	AUBES2059	32.974	jcf7180003676417	5221482	5223940	insulin-like growth factor 1b receptor
ENSDARG00000057477	7	16389152	16425885	20	AUBES3839	50.949	jcf7180003657826	1	654	leucine rich repeat containing 28
ENSDARG00000057527	7	16446601	16481531	20	AUBES2059	32.974	jcf7180003676417	5175286	5172055	myocyte enhancer factor 2A
ENSDARG00000025868	7	17280340	17322115	20	AUBES3009	5.596	jcf7180003667075	41	401	zinc finger, DHHC-type containing 13
ENSDARG00000079622	7	31476001	31511273	20	AUBES2059	32.974	jcf7180003676417	3911947	3908877	FERM domain containing 5
ENSDARG00000028816	7	31512174	31514199	20	AUBES2059	32.974	jcf7180003676417	3879276	3877001	transmembrane emp24 protein transport domain containing 3
ENSDARG00000005549	7	31547368	31551541	20	AUBES2059	32.974	jcf7180003676417	3853497	3855500	zinc finger protein 710
ENSDARG00000052578	7	40027643	40030911	20	AUBES2059	32.974	jcf7180003676417	8869239	8870737	six-cysteine containing astacin protease 4
ENSDARG00000017474	7	40203902	40214489	20	AUBES3320	5.597	jcf7180003662308	8893	9157	zgc:110699
ENSDARG00000035750	7	54575139	54584679	20	AUBES2059	32.974	jcf7180003676417	2906616	2910077	cyclin D1
ENSDARG00000074833	7	54609390	54612729	20	AUBES2059	32.974	jcf7180003676417	2894365	2896301	fibroblast growth factor 19
ENSDARG00000068095	7	54629861	54637658	20	AUBES2059	32.974	jcf7180003676417	2875014	2877522	fibroblast growth factor 4
ENSDARG00000068094	7	54645626	54649094	20	AUBES2059	32.974	jcf7180003676417	2868756	2865565	fibroblast growth factor 3
ENSDARG00000068102	7	54755948	54779600	20	AUBES2059	32.974	jcf7180003676417	2810532	2811976	zgc:153993
ENSDARG00000027075	7	54921554	55001513	20	AUBES2059	32.974	jcf7180003676417	2762720	2767119	anoctamin 1, calcium activated chloride channel
ENSDARG00000068099	7	55004972	55010797	20	AUBES2059	32.974	jcf7180003676417	2745163	2746212	Fas (tnfrsf6)-associated via death domain
ENSDARG00000024587	7	55016920	55102006	20	AUBES2059	32.974	jcf7180003676417	2745127	2740436	protein kinase C and casein kinase substrate in neurons 3
ENSDARG00000035756	7	55225531	55231871	20	AUBES2059	32.974	jcf7180003676417	2658839	2655140	zgc:77702
ENSDARG00000008937	7	55234835	55569461	20	AUBES2059	32.974	jcf7180003676417	2561391	2563893	neogenin 1
ENSDARG00000035785	7	55654509	55682905	20	AUBES2059	32.974	jcf7180003676417	2091138	2096213	cholinergic receptor, nicotinic, alpha polypeptide 7
ENSDARG00000051827	7	55697470	55785431	20	AUBES2059	32.974	jcf7180003676417	2286940	2289609	GRAM domain containing 2
ENSDARG00000043246	7	55791179	55910717	20	AUBES2059	32.974	jcf7180003676417	2241877	2238363	zinc finger protein 609
ENSDARG00000005033	7	55924877	56069928	20	AUBES2059	32.974	jcf7180003676417	2118124	2121114	thyroid hormone receptor interactor 4
ENSDARG00000051888	7	57735831	57748061	20	AUBES2059	32.974	jcf7180003676417	1331564	1326641	increased sodium tolerance 1 homolog (yeast)
ENSDARG00000091803	7	57751665	57779964	20	AUBES2059	32.974	jcf7180003676417	1309162	1305250	Uncharacterized protein
ENSDARG00000051889	7	57780665	57792785	20	AUBES2059	32.974	jcf7180003676417	1296090	1299321	dihydroorotate dehydrogenase
ENSDARG00000051890	7	57840785	57847584	20	AUBES2059	32.974	jcf7180003676417	1259177	1262418	haptoglobin
ENSDARG00000007769	7	57865784	57870015	20	AUBES2059	32.974	jcf7180003676417	1243659	1242994	zgc:153723
ENSDARG00000068181	7	57878821	57900669	20	AUBES2059	32.974	jcf7180003676417	1228815	1225364	dipeptidase 1 (renal)
ENSDARG00000051892	7	57915022	57919036	20	AUBES2059	32.974	jcf7180003676417	1193812	1192414	potassium voltage-gated channel, subfamily G, member 4
ENSDARG00000073723	7	57940280	57943717	20	AUBES2059	32.974	jcf7180003676417	1186938	1184470	zgc:194679
ENSDARG00000010250	7	57966520	57985583	20	AUBES2059	32.974	jcf7180003676417	1161889	1164208	NAD(P)H dehydrogenase, quinone 1
ENSDARG00000059529	7	57998495	58011871	20	AUBES2059	32.974	jcf7180003676417	1151216	1146278
ENSDARG00000012818	7	58015009	58030236	20	AUBES2059	32.974	jcf7180003676417	1139014	1141085	casein kinase 2 alpha 2a
ENSDARG00000073856	7	58033636	58035408	20	AUBES2059	32.974	jcf7180003676417	1129832	1127332	zinc finger protein 319
ENSDARG00000059534	7	58040931	58057002	20	AUBES2059	32.974	jcf7180003676417	1117845	1122616	junctophilin 3
ENSDARG00000019595	7	58094144	58098806	20	AUBES2059	32.974	jcf7180003676417	2310039	2307005	SUMO/sentrin specific peptidase family member 8
ENSDARG00000076729	7	58153142	58351210	20	AUBES2059	32.974	jcf7180003676417	2349969	2352957	myosin IXa-like 1
ENSDARG00000017010	7	58352183	58369985	20	AUBES2059	32.974	jcf7180003676417	2452898	2451655	secretory carrier membrane protein 2, like
ENSDARG00000074291	7	58558772	58577911	20	AUBES2059	32.974	jcf7180003676417	2007192	2002215	Uncharacterized protein
ENSDARG00000062111	7	58585128	58587793	20	AUBES2059	32.974	jcf7180003676417	1994421	1992877	Uncharacterized protein
ENSDARG00000090275	7	58598982	58623743	20	AUBES2059	32.974	jcf7180003676417	1052849	1048974	cadherin-related family member 5
ENSDARG00000035820	7	58677269	58715448	20	AUBES2059	32.974	jcf7180003676417	1078986	1082234	dopamine receptor D4b
ENSDARG00000035819	7	58730364	58754422	20	AUBES2059	32.974	jcf7180003676417	1095087	1091668	sirtuin (silent mating type information regulation 2 homolog) 3 (S. cerevisiae)
ENSDARG00000087722	7	66321220	66327755	20	AUBES2059	32.974	jcf7180003676417	3115996	3112611	NAD synthetase 1
ENSDARG00000068381	7	66330682	66377145	20	AUBES2059	32.974	jcf7180003676417	3096958	3100926	two pore segment channel 2
ENSDARG00000013072	7	66655028	66721760	20	AUBES2059	32.974	jcf7180003676417	3188494	3187404	matrix metallopeptidase 15 (membrane-inserted)
ENSDARG00000088112	7	66763046	66792086	20	AUBES2059	32.974	jcf7180003676417	3246872	3247326	Uncharacterized protein
ENSDARG00000074782	7	66792636	66814040	20	AUBES2059	32.974	jcf7180003676417	3285073	3287731	G protein-coupled receptor 97
ENSDARG00000017006	7	66834169	66953970	20	AUBES2059	32.974	jcf7180003676417	3328746	3330413	DENN/MADD domain containing 5A
ENSDARG00000080006	7	66964356	66975055	20	AUBES2059	32.974	jcf7180003676417	3363344	3359136	transmembrane protein 41B
ENSDARG00000035751	7	66982731	67034993	20	AUBES2059	32.974	jcf7180003676417	3383485	3387390	importin 7
ENSDARG00000074116	7	67042466	67046274	20	AUBES2059	32.974	jcf7180003676417	3398433	3402006	polycystic kidney disease 1-like 2
ENSDARG00000087397	7	67119352	67161097	20	AUBES2059	32.974	jcf7180003676417	3711867	3708194	TEA domain family member 1 (SV40 transcriptional enhancer factor)
ENSDARG00000009170	7	67288488	67326081	20	AUBES2059	32.974	jcf7180003676417	781743	777426	Ctr9, Paf1/RNA polymerase II complex component, homolog (S. cerevisiae)
ENSDARG00000020377	7	67327490	67347861	20	AUBES2059	32.974	jcf7180003676417	760862	764224	eukaryotic translation initiation factor 4, gamma 2a
ENSDARG00000059438	7	67598453	67791794	20	AUBES2059	32.974	jcf7180003676417	663469	663796	UDP-N-acetyl-alpha-D-galactosamine:polypeptide N-acetylgalactosaminyltransferase-like 4b
ENSDARG00000091961	7	67913945	67914601	20	AUBES2059	32.974	jcf7180003676417	3828919	3833176	parathyroid hormone 1b
ENSDARG00000020252	7	67924419	67938174	20	AUBES2059	32.974	jcf7180003676417	3820479	3821297	BTB (POZ) domain containing 10b
ENSDARG00000074159	7	68110590	68111924	20	AUBES2059	32.974	jcf7180003676417	3727241	3724150	Uncharacterized protein
ENSDARG00000059483	7	68134112	68174675	20	AUBES2059	32.974	jcf7180003676417	3702122	3703183	TEA domain family member 1b
ENSDARG00000035629	7	68435231	68468132	20	AUBES2059	32.974	jcf7180003676417	3632736	3630243	parvin, alpha
ENSDARG00000075608	7	68510203	68581355	20	AUBES2059	32.974	jcf7180003676417	3579958	3582827	microtubule associated monoxygenase, calponin and LIM domain containing 2
ENSDARG00000074602	7	68666673	68705050	20	AUBES2059	32.974	jcf7180003676417	822495	820433	murine retrovirus integration site 1 homolog
ENSDARG00000005800	7	68732985	68766874	20	AUBES2059	32.974	jcf7180003676417	854399	855809	adenosine monophosphate deaminase 3a
ENSDARG00000015263	7	68773102	68774762	20	AUBES2059	32.974	jcf7180003676417	874301	875902	adrenomedullin
ENSDARG00000059460	7	68782901	69069799	20	AUBES2059	32.974	jcf7180003676417	973629	972182	Charcot-Marie-Tooth neuropathy 4B2 homolog (human)
ENSDARG00000012887	7	69118705	69150439	20	AUBES2059	32.974	jcf7180003676417	1966175	1968347	zinc finger protein 143a
ENSDARG00000060346	7	69753157	69760728	20	AUBES2059	32.974	jcf7180003676417	514677	512114	zgc:162592
ENSDARG00000053954	7	69787738	69798596	20	AUBES2059	32.974	jcf7180003676417	495941	498321	cytochrome b5 type B
ENSDARG00000053946	7	69803230	69851331	20	AUBES2059	32.974	jcf7180003676417	302223	304572	DEAH (Asp-Glu-Ala-His) box polypeptide 38
ENSDARG00000087389	7	69871349	69896888	20	AUBES2059	32.974	jcf7180003676417	317406	318618	polyamine modulated factor 1 binding protein 1
ENSDARG00000090335	7	69900001	69942200	20	AUBES2059	32.974	jcf7180003676417	327232	328827
ENSDARG00000089847	7	74859528	74903390	20	AUBES3320	5.597	jcf7180003669571	32837	34978	si:ch73-343m12.1
ENSDARG00000090535	7	75361777	75382186	20	AUBES3801	5.596	jcf7180003674030	24657	22269	low density lipoprotein receptor-related protein 4
ENSDARG00000003846	7	75722601	75729849	20	AUBES3320	5.597	jcf7180003662308	165	1416	mitochondrial ribosomal protein L21
ENSDARG00000088017	11	5620327	5635364	20	AUBES4525	38.315	jcf7180003676276	2237089	2236043	PML-RARA regulated adaptor molecule 1
ENSDARG00000025559	11	5638401	5647736	20	AUBES4525	38.315	jcf7180003676276	2228948	2225931	peroxisomal biogenesis factor 11 gamma
ENSDARG00000090675	11	5651987	5667430	20	AUBES4525	38.315	jcf7180003676276	2220799	2223102	amyloid beta (A4) precursor protein-binding, family A, member 3
ENSDARG00000074221	11	5672360	5745429	20	AUBES4525	38.315	jcf7180003676276	2195476	2199537	zgc:172302
ENSDARG00000063254	11	5756107	5765600	20	AUBES4525	38.315	jcf7180003676276	2184221	2181248	R3H domain containing 4
ENSDARG00000070843	11	5807748	5845520	20	AUBES4525	38.315	jcf7180003676276	2129624	2133040	AT rich interactive domain 3A (BRIGHT-like)
ENSDARG00000089646	11	5851978	5870846	20	AUBES4525	38.315	jcf7180003676276	2113013	2115507	Uncharacterized protein
ENSDARG00000074552	11	5877254	5887046	20	AUBES4525	38.315	jcf7180003676276	2112119	2112957	NADH dehydrogenase (ubiquinone) Fe-S protein 7, (NADH-coenzyme Q reductase)
ENSDARG00000070844	11	5890485	5900306	20	AUBES4525	38.315	jcf7180003676276	2101312	2099075	guanidinoacetate N-methyltransferase
ENSDARG00000070846	11	5915124	5958303	20	AUBES4525	38.315	jcf7180003676276	2078928	2075768	DAZ associated protein 1
ENSDARG00000076620	11	5968750	5974022	20	AUBES4525	38.315	jcf7180003676276	2054177	2057009	abhydrolase domain containing 8
ENSDARG00000077229	11	6000254	6036212	20	AUBES4525	38.315	jcf7180003676276	2042848	2041259	anoctamin 8
ENSDARG00000018650	11	6044739	6072321	20	AUBES4525	38.315	jcf7180003676276	2000654	2004349	GTP binding protein 3
ENSDARG00000045003	11	6078304	6083052	20	AUBES4525	38.315	jcf7180003676276	1971118	1967403	vessel-specific 1
ENSDARG00000089071	11	6115090	6133536	20	AUBES4525	38.315	jcf7180003676276	1952436	1947493	Usher syndrome 1C binding protein 1
ENSDARG00000003165	11	6150231	6168142	20	AUBES4525	38.315	jcf7180003676276	1924033	1926191	nuclear receptor subfamily 2, group F, member 6b
ENSDARG00000059177	11	6170782	6179720	20	AUBES4525	38.315	jcf7180003676276	1915101	1916978	Tax1 (human T-cell leukemia virus type I) binding protein 3
ENSDARG00000010096	11	6187205	6209604	20	AUBES4525	38.315	jcf7180003676276	1914659	1913881	solute carrier family 1 (high affinity aspartate/glutamate transporter), member 6
ENSDARG00000074772	11	6217610	6222939	20	AUBES4525	38.315	jcf7180003676276	1884517	1880003	chemokine CCL-C11b precursor
ENSDARG00000013016	11	6231838	6241187	20	AUBES4525	38.315	jcf7180003676276	1891433	1896554	polymerase (DNA-directed), epsilon 4, accessory subunit
ENSDARG00000074519	11	6248505	6257861	20	AUBES4525	38.315	jcf7180003676276	1900131	1905029	Uncharacterized protein
ENSDARG00000008890	11	6316209	6328271	20	AUBES4525	38.315	jcf7180003676276	1829107	1833374	cystinosis, nephropathic
ENSDARG00000079849	11	6384592	6388773	20	AUBES4525	38.315	jcf7180003676276	1822660	1818237	neurturin
ENSDARG00000042777	11	6445948	6451947	20	AUBES4525	38.315	jcf7180003676276	1788688	1784697	NADH dehydrogenase (ubiquinone) 1 alpha subcomplex, 11
ENSDARG00000006916	11	6453375	6456842	20	AUBES4525	38.315	jcf7180003676276	1777249	1775182	vimentin-type intermediate filament associated coiled-coil protein
ENSDARG00000003968	11	6528902	6535159	20	AUBES4525	38.315	jcf7180003676276	1775016	1770401	zgc:162969
ENSDARG00000002411	11	6767964	6876042	20	AUBES4525	38.315	jcf7180003676276	2374430	2370642	phosphodiesterase 4C, cAMP-specific b
ENSDARG00000043835	11	6901582	6933260	20	AUBES4525	38.315	jcf7180003676276	2355051	2359561	RAB3A, member RAS oncogene family, b
ENSDARG00000023852	11	6942543	6950954	20	AUBES4525	38.315	jcf7180003676276	2342989	2345247	LSM4 homolog, U6 small nuclear RNA associated (S. cerevisiae)
ENSDARG00000053876	11	6964716	6973757	20	AUBES4525	38.315	jcf7180003676276	2338769	2335110	kelch-like 26 (Drosophila)
ENSDARG00000076076	11	6985670	7017483	20	AUBES4525	38.315	jcf7180003676276	2303990	2302809	CREB regulated transcription coactivator 1
ENSDARG00000053865	11	7027490	7053714	20	AUBES4525	38.315	jcf7180003676276	2275554	2280152	cartilage oligomeric matrix protein
ENSDARG00000076110	11	7288460	7312671	20	AUBES4525	38.315	jcf7180003676276	1593164	1597786	NACHT and WD repeat domain containing 1
ENSDARG00000013776	11	7323095	7352092	20	AUBES4525	38.315	jcf7180003676276	1575313	1573551	thimet oligopeptidase 1
ENSDARG00000063007	11	7427300	7452085	20	AUBES4525	38.315	jcf7180003676276	1621095	1624542	adenomatosis polyposis coli 2
ENSDARG00000028066	11	7470877	7487628	20	AUBES4525	38.315	jcf7180003676276	1663935	1661766	DIRAS family, GTP-binding RAS-like 1a
ENSDARG00000075629	11	7497028	7502275	20	AUBES4525	38.315	jcf7180003676276	2479116	2484367	interferon, gamma-inducible protein 30
ENSDARG00000016448	11	7505778	7526742	20	AUBES4525	38.315	jcf7180003676276	2498611	2496843	vitellogenin 3, phosvitinless
ENSDARG00000013653	11	7529272	7556372	20	AUBES4525	38.315	jcf7180003676276	2507837	2509542	EGF, latrophilin and seven transmembrane domain containing 1
ENSDARG00000069356	11	7774197	7881577	20	AUBES4525	38.315	jcf7180003676276	2660706	2664141	latrophilin 2
ENSDARG00000062973	11	8127302	8272281	20	AUBES4525	38.315	jcf7180003676276	2888730	2885268	tubulin tyrosine ligase-like family, member 7
ENSDARG00000007024	11	8306952	8314069	20	AUBES4525	38.315	jcf7180003676276	2951470	2947527	urate oxidase
ENSDARG00000077918	11	8317114	8325007	20	AUBES4525	38.315	jcf7180003676276	2959985	2956922	deoxyribonuclease II beta
ENSDARG00000001712	11	8388864	8402037	20	AUBES4525	38.315	jcf7180003676276	3063136	3059474	Uncharacterized protein
ENSDARG00000058696	11	8648409	8764474	20	AUBES1591	53.489	jcf7180003676432c	1917924	1914848	transducin (beta)-like 1 X-linked receptor 1
ENSDARG00000086489	11	9068213	9577765	20	AUBES1591	53.489	jcf7180003676432c	1508564	1511244	N-acetylated alpha-linked acidic dipeptidase-like 2
ENSDARG00000077710	11	9675962	9686561	20	AUBES1591	53.489	jcf7180003676432c	1383639	1381474	neuroligin 1
ENSDARG00000087133	11	10036396	10037914	20	AUBES1591	53.489	jcf7180003676432c	1189036	1187081	Uncharacterized protein
ENSDARG00000007278	11	10452631	10520382	20	AUBES1591	53.489	jcf7180003676432c	1003917	999258	epithelial cell transforming sequence 2 oncogene
ENSDARG00000079742	11	10533584	10722703	20	AUBES1591	53.489	jcf7180003676432c	945521	949948	MCF.2 cell line derived transforming sequence-like 2
ENSDARG00000018971	11	10605252	10614375	20	AUBES1591	53.489	jcf7180003676432c	933214	936033	UDP-GlcNAc:betaGal beta-1,3-N-acetylglucosaminyltransferase 5a
ENSDARG00000077018	11	12146172	12186797	20	AUBES1338	29.023	jcf7180003662162	28196	26686	suppressor of cytokine signaling 7
ENSDARG00000044942	11	12352481	12361199	20	AUBES1338	29.023	jcf7180003662856	8355	10253	mitochondrial ribosomal protein L45
ENSDARG00000076643	11	12368353	12412556	20	AUBES1338	29.023	jcf7180003662162	37949	34288	G protein-coupled receptor 179
ENSDARG00000090989	11	12459987	12484014	20	AUBES1338	29.023	jcf7180003662162	5698	10394	sp2 transcription factor
ENSDARG00000019941	11	15013810	15019264	20	AUBES4525	38.315	jcf7180003676276	1562745	1567255	small glutamine-rich tetratricopeptide repeat (TPR)-containing, alpha
ENSDARG00000034628	11	15212392	15233989	20	AUBES4525	38.315	jcf7180003676276	1543936	1547108	solute carrier family 1 (glutamate transporter), member 8a
ENSDARG00000070416	11	32434556	32447616	20	AUBES4525	38.315	jcf7180003676276	1060000	1057394	zgc:162816
ENSDARG00000088532	11	32473931	32579065	20	AUBES4525	38.315	jcf7180003676276	1052557	1056236	family with sequence similarity 126, member B
ENSDARG00000090785	11	32587203	32906122	20	AUBES4525	38.315	jcf7180003676276	984598	980404	diaphanous homolog 3 (Drosophila)
ENSDARG00000030687	11	34709882	34747035	20	AUBES1591	53.489	jcf7180003673848	5209	8848	phosphorylase kinase, alpha 2 (liver)
ENSDARG00000061436	11	34757618	34796582	20	AUBES4525	38.315	jcf7180003676276	1087744	1085434	collagen, type VI, alpha 2
ENSDARG00000074908	11	34835241	34903710	20	AUBES4525	38.315	jcf7180003676276	1115445	1113647	collagen, type VI, alpha 1
ENSDARG00000023176	11	34920793	34933698	20	AUBES4525	38.315	jcf7180003676276	1168607	1172065	tryptophan 2,3-dioxygenase b
ENSDARG00000076622	11	34955004	34984427	20	AUBES4525	38.315	jcf7180003676276	1182159	1185144
ENSDARG00000043009	11	35023783	35026205	20	AUBES4525	38.315	jcf7180003676276	1247756	1248694	family with sequence similarity 43, member A
ENSDARG00000015352	11	35028904	35041579	20	AUBES4525	38.315	jcf7180003676276	1241315	1244016	large subunit GTPase 1 homolog (S. cerevisiae)
ENSDARG00000068193	11	35042381	35060393	20	AUBES4525	38.315	jcf7180003676276	1233604	1230702	transmembrane protein 44
ENSDARG00000043018	11	35103078	35107084	20	AUBES4525	38.315	jcf7180003676276	1200526	1202216
ENSDARG00000088799	11	35235095	35315355	20	AUBES4525	38.315	jcf7180003676276	1323067	1318776	xyloside xylosyltransferase 1
ENSDARG00000075456	11	35326937	35355113	20	AUBES4525	38.315	jcf7180003676276	3016093	3019750	phosphatidylinositol-4,5-bisphosphate 3-kinase, catalytic subunit alpha
ENSDARG00000080021	11	35360087	35374653	20	AUBES4525	38.315	jcf7180003676276	3045180	3040138	zinc finger, matrin-type 3
ENSDARG00000025421	11	43846657	43896032	20	AUBES2059	32.974	jcf7180003676417	1646763	1651208	tudor domain containing 3
ENSDARG00000036424	11	43996481	44000228	20	AUBES2059	32.974	jcf7180003676417	1702523	1698560	protocadherin 20
ENSDARG00000060437	11	44015174	44104542	20	AUBES2059	32.974	jcf7180003676417	1724313	1726325	echinoderm microtubule associated protein like 6
ENSDARG00000036402	11	44145729	44210549	20	AUBES2059	32.974	jcf7180003676417	1799808	1802622
ENSDARG00000086271	11	44256202	44258256	20	AUBES2059	32.974	jcf7180003676417	1880689	1878819	acylphosphatase 2, muscle type
ENSDARG00000086826	11	44488333	44500653	20	AUBES2059	32.974	jcf7180003676417	1945437	1949194	sulfotransferase family, cytosolic, 6b, member 1
ENSDARG00000020884	11	45001734	45053439	20	AUBES2059	32.974	jcf7180003676417	4150770	4146598	GLI-Kruppel family member GLI2b
ENSDARG00000035808	11	45239686	45258661	20	AUBES2059	32.974	jcf7180003676417	4310711	4308560	chloride channel, voltage-sensitive 4
ENSDARG00000035367	11	45262734	45263381	20	AUBES2059	32.974	jcf7180003676417	4315511	4318874	Uncharacterized protein
ENSDARG00000054342	11	45272485	45273117	20	AUBES2059	32.974	jcf7180003676417	4321584	4324330	Uncharacterized protein
ENSDARG00000076371	11	45276968	45290065	20	AUBES2059	32.974	jcf7180003676417	4340120	4335020	shroom family member 2
ENSDARG00000060675	11	45393449	45449604	20	AUBES2059	32.974	jcf7180003676417	5068854	5066129	nidogen 1
ENSDARG00000044634	11	45452521	45468454	20	AUBES2059	32.974	jcf7180003676417	5041632	5039199	tubulin folding cofactor E
ENSDARG00000006275	11	45568995	45572264	20	AUBES2059	32.974	jcf7180003676417	4962673	4964153	interferon regulatory factor 2 binding protein 2b
ENSDARG00000044638	11	45644227	45649295	20	AUBES2059	32.974	jcf7180003676417	4887580	4891712	microtubule-associated protein 1 light chain 3 gamma
ENSDARG00000090203	11	45658425	45663809	20	AUBES2059	32.974	jcf7180003676417	4752637	4749691
ENSDARG00000030548	11	45723878	45737194	20	AUBES2059	32.974	jcf7180003676417	4659714	4657612	arylformamidase
ENSDARG00000087157	11	45738027	45750476	20	AUBES2059	32.974	jcf7180003676417	4672535	4668458	calcium activated nucleotidase 1b
ENSDARG00000060545	11	45852272	45864148	20	AUBES2059	32.974	jcf7180003676417	4614604	4609955	transmembrane channel-like 8
ENSDARG00000030752	11	45891512	45900335	20	AUBES2059	32.974	jcf7180003676417	4642868	4638778	synaptogyrin 2
ENSDARG00000016398	11	45922941	45937764	20	AUBES2059	32.974	jcf7180003676417	4674606	4675847	calcium activated nucleotidase 1
ENSDARG00000042468	11	45929958	46264009	20	AUBES2059	32.974	jcf7180003676417	1481206	1485395	son of sevenless homolog 1 (Drosophila)
ENSDARG00000014472	11	45992023	46009554	20	AUBES2059	32.974	jcf7180003676417	4773053	4767972	eukaryotic translation initiation factor 4A, isoform 3
ENSDARG00000042397	11	46016067	46033374	20	AUBES2059	32.974	jcf7180003676417	4806126	4801963	zgc:158340
ENSDARG00000060595	11	46039278	46058689	20	AUBES2059	32.974	jcf7180003676417	4819646	4821871	striatin, calmodulin binding protein
ENSDARG00000086821	11	46091920	46098624	20	AUBES2059	32.974	jcf7180003676417	4476985	4477893	zgc:110655
ENSDARG00000030791	11	46105173	46133002	20	AUBES2059	32.974	jcf7180003676417	4445532	4448262	v-maf musculoaponeurotic fibrosarcoma oncogene homolog g (avian), 2
ENSDARG00000077064	11	46160957	46190106	20	AUBES2059	32.974	jcf7180003676417	4413670	4414819	trafficking protein particle complex 10
ENSDARG00000042444	11	46207029	46225512	20	AUBES2059	32.974	jcf7180003676417	1574866	1577607	ankyrin repeat domain 13C
ENSDARG00000042448	11	46227073	46231615	20	AUBES2059	32.974	jcf7180003676417	1548499	1544011	HRAS-like suppressor
ENSDARG00000090806	11	46268722	46269111	20	AUBES2059	32.974	jcf7180003676417	1472499	1475759	gem (nuclear organelle) associated protein 6
ENSDARG00000089443	11	46278941	46283827	20	AUBES2059	32.974	jcf7180003676417	1500429	1495658
ENSDARG00000087233	11	46495282	46499667	20	AUBES2059	32.974	jcf7180003676417	1372917	1370198	heterogeneous nuclear ribonucleoprotein L-like
ENSDARG00000042458	11	46549102	46552409	20	AUBES2059	32.974	jcf7180003676417	1527673	1530199	replication factor C (activator 1) 4
ENSDARG00000030004	11	46586911	46609289	20	AUBES2059	32.974	jcf7180003676417	5103333	5099630	ERO1-like beta (S. cerevisiae)
ENSDARG00000058711	11	46614107	46620770	20	AUBES2059	32.974	jcf7180003676417	5118134	5116371	Uncharacterized protein
ENSDARG00000079219	11	46628092	46638209	20	AUBES2059	32.974	jcf7180003676417	4386334	4389423	mitofusin 1
ENSDARG00000071672	22	5532111	5544027	21	AUBES2874	8.282	jcf7180003676405	5229412	5234335	zgc:171566
ENSDARG00000058828	22	5580823	5587418	21	AUBES2874	8.282	jcf7180003676405	5262641	5265181	coiled-coil domain containing 51
ENSDARG00000011376	22	5606722	5625795	21	AUBES2874	8.282	jcf7180003676405	5284545	5280417	zgc:77816
ENSDARG00000074111	22	5666260	5669017	21	AUBES2874	8.282	jcf7180003676405	5310360	5305925	BCDIN3 domain containing
ENSDARG00000092124	22	5676344	5680471	21	AUBES2874	8.282	jcf7180003676405	5834707	5834958	cytochrome c oxidase assembly homolog 14 (S. cerevisiae)
ENSDARG00000002365	22	5682177	5746234	21	AUBES2874	8.282	jcf7180003676405	5352571	5354030	ceramide synthase 5
ENSDARG00000043180	22	6942863	6953800	21	AUBES2874	8.282	jcf7180003676405	5359948	5356276	glycerol-3-phosphate dehydrogenase 1b
ENSDARG00000019004	22	6955888	6972219	21	AUBES2874	8.282	jcf7180003676405	5386230	5390194	SWI/SNF related, matrix associated, actin dependent regulator of chromatin, subfamily d, member 1
ENSDARG00000027512	22	6991902	7206812	21	AUBES2874	8.282	jcf7180003676405	5521209	5517164	acid-sensing (proton-gated) ion channel 1b
ENSDARG00000017314	22	7477353	7482391	21	AUBES2874	8.282	jcf7180003676405	5804942	5808224	chymotrypsin-like elastase family, member 1
ENSDARG00000002917	22	10208596	10221138	21	AUBES2874	8.282	jcf7180003676405	5832746	5830754	glutaminase 2 (liver, mitochondrial)
ENSDARG00000008306	22	10223023	10232030	21	AUBES2874	8.282	jcf7180003676405	5845161	5847694	retinol dehydrogenase 5 (11-cis/9-cis)
ENSDARG00000014171	22	10233879	10238094	21	AUBES2874	8.282	jcf7180003676405	5855016	5858980	biogenesis of lysosome-related organelles complex-1, subunit 1
ENSDARG00000032298	22	10239938	10251619	21	AUBES2874	8.282	jcf7180003676405	5867654	5864522	TBC1 domain family, member 20
ENSDARG00000031954	22	10255248	10275596	21	AUBES2874	8.282	jcf7180003676405	5880931	5882843	RanBP-type and C3HC4-type zinc finger containing 1
ENSDARG00000063195	22	10276557	10309164	21	AUBES2874	8.282	jcf7180003676405	5911183	5916175	PX domain containing serine/threonine kinase
ENSDARG00000021346	22	10311976	10322652	21	AUBES2874	8.282	jcf7180003676405	5923281	5927446	pyruvate dehydrogenase (lipoamide) beta
ENSDARG00000071570	22	10342677	10372591	21	AUBES2874	8.282	jcf7180003676405	6025479	6029040	coiled-coil domain containing 71
ENSDARG00000076484	22	10388437	10463812	21	AUBES2874	8.282	jcf7180003676405	6091739	6088478	stabilin 1-like
ENSDARG00000043077	22	10471880	10507830	21	AUBES3087	5.088	jcf7180003676181	1354792	1350125	nischarin
ENSDARG00000094828	22	10471880	10481403	21	AUBES3087	5.088	jcf7180003676181	1381561	1383088	nischarin
ENSDARG00000044143	22	10535145	10550838	21	AUBES3087	5.088	jcf7180003676181	1312003	1315722	nucleolar protein 8
ENSDARG00000044132	22	10564753	10570030	21	AUBES3087	5.088	jcf7180003676181	1278831	1274269	osteoglycin
ENSDARG00000093600	22	10574040	10580813	21	AUBES3087	5.088	jcf7180003676181	1273326	1268997	osteomodulin
ENSDARG00000002192	22	10590115	10597640	21	AUBES3087	5.088	jcf7180003676181	1253817	1255005	asporin (LRR class 1)
ENSDARG00000071549	22	10600765	10612930	21	AUBES3087	5.088	jcf7180003676181	1250865	1253657	extracellular matrix protein 2, female organ and adipocyte specific
ENSDARG00000003446	22	10626482	10649330	21	AUBES3087	5.088	jcf7180003676181	1214534	1211763	inositol 1,3,4,5,6-pentakisphosphate 2-kinase
ENSDARG00000008049	22	10650596	10651862	21	AUBES3087	5.088	jcf7180003676181	1197912	1195426	si:dkey-42i9.4
ENSDARG00000063076	22	10653479	10669910	21	AUBES3087	5.088	jcf7180003676181	1174322	1169385	ATR interacting protein
ENSDARG00000040920	22	33447236	33569743	21	AUBES2874	8.282	jcf7180003676405	4729789	4727272	si:dkey-49n23.1
ENSDARG00000040938	22	33629681	33637735	21	AUBES2874	8.282	jcf7180003676405	4811601	4812318	ssu-2 homolog (C. elegans)
ENSDARG00000005749	22	33734811	33748937	21	AUBES2874	8.282	jcf7180003676405	4853631	4858699	cullin-associated and neddylation-dissociated 2 (putative)
ENSDARG00000054807	22	33749186	33772756	21	AUBES2874	8.282	jcf7180003676405	4865679	4869628	SEC13 homolog (S. cerevisiae)
ENSDARG00000027618	22	34003284	34262272	21	AUBES2874	8.282	jcf7180003676405	5046844	5050539	glutamate receptor interacting protein 2b
ENSDARG00000058440	22	34300377	34318231	21	AUBES2874	8.282	jcf7180003676405	5084428	5081849	solute carrier family 6 (neurotransmitter transporter, taurine), member 6b
ENSDARG00000063180	22	34872158	35026071	21	AUBES2874	8.282	jcf7180003676405	4486843	4481844	dedicator of cytokinesis 3
ENSDARG00000063177	22	35034561	35040698	21	AUBES2874	8.282	jcf7180003676405	4462083	4466828	mesencephalic astrocyte-derived neurotrophic factor
ENSDARG00000078966	22	35041601	35046803	21	AUBES2874	8.282	jcf7180003676405	4458080	4460294	RNA binding motif protein 15B
ENSDARG00000024276	22	35095246	35377777	21	AUBES2874	8.282	jcf7180003676405	4376649	4373662	poly(rC) binding protein 4
ENSDARG00000016153	22	36015344	36078398	21	AUBES2874	8.282	jcf7180003676405	4003768	4007772	dystroglycan 1
ENSDARG00000069677	22	36242825	36258777	21	AUBES2874	8.282	jcf7180003676405	3900809	3896674	nicolin 1
ENSDARG00000031269	22	37201649	37423864	21	AUBES2874	8.282	jcf7180003676405	3163623	3168416	ring finger protein 123
ENSDARG00000074469	22	37285903	37287363	21	AUBES2874	8.282	jcf7180003676405	3233004	3236752	adhesion molecule with Ig-like domain 3
ENSDARG00000091302	22	37427765	37441772	21	AUBES2874	8.282	jcf7180003676405	3146110	3142857	ring finger protein 123
ENSDARG00000035379	22	37449285	37464978	21	AUBES2874	8.282	jcf7180003676405	3130378	3126430	telomeric repeat binding factor 2, interacting protein
ENSDARG00000013834	22	41997100	42038480	21	AUBES2874	8.282	jcf7180003676405	2967215	2969113	Rho guanine nucleotide exchange factor (GEF) 3
ENSDARG00000089893	22	42053115	42085285	21	AUBES2874	8.282	jcf7180003676405	2994420	2996986	family with sequence similarity 208, member A
ENSDARG00000017771	22	42091063	42097948	21	AUBES2874	8.282	jcf7180003676405	3018687	3019690	Uncharacterized protein
ENSDARG00000073744	22	42114009	42125262	21	AUBES2874	8.282	jcf7180003676405	3075263	3074602	inositol hexakisphosphate kinase 1
ENSDARG00000017658	22	42130804	42142161	21	AUBES2874	8.282	jcf7180003676405	3090410	3086673	GDP-mannose pyrophosphorylase B
ENSDARG00000002002	22	42142822	42153935	21	AUBES2874	8.282	jcf7180003676405	3107092	3103596	LIM and cysteine-rich domains 1
ENSDARG00000063133	11	10749677	10803733	27	AUBES4654	39.302	jcf7180003676414	433956	436306	solute carrier family 4, sodium bicarbonate transporter, member 10
ENSDARG00000063100	11	10896554	10914930	27	AUBES4654	39.302	jcf7180003676414	382957	384775	proteasome (prosome, macropain) 26S subunit, non-ATPase, 14
ENSDARG00000074023	11	10973420	11024400	27	AUBES4654	39.302	jcf7180003676414	318106	320853	RNA binding motif, single stranded interacting protein 1a
ENSDARG00000002494	11	11048374	11083207	27	AUBES4654	39.302	jcf7180003676414	287818	289462	integrin, beta 6
ENSDARG00000077474	11	11085923	11175444	27	AUBES4654	39.302	jcf7180003676414	274427	276131	phospholipase A2 receptor 1, 180kDa
ENSDARG00000053113	11	11186575	11314431	27	AUBES4654	39.302	jcf7180003676414	223259	227725	lymphocyte antigen 75
ENSDARG00000075433	11	11328215	11382236	27	AUBES4654	39.302	jcf7180003676414	207249	210136	myomesin 2
ENSDARG00000007715	11	11384827	11388258	27	AUBES4654	39.302	jcf7180003676414	194926	193079	lengsin, lens protein with glutamine synthetase domain
ENSDARG00000006242	11	11389226	11396293	27	AUBES4654	39.302	jcf7180003676414	181501	183996	protein tyrosine phosphatase type IVA, member 1
ENSDARG00000073699	11	11396866	11422659	27	AUBES4654	39.302	jcf7180003676414	174430	171607
ENSDARG00000058824	11	11440525	11452428	27	AUBES4654	39.302	jcf7180003676414	149987	147856	mitochondrial ribosomal protein L4
ENSDARG00000017337	11	11454025	11458402	27	AUBES4654	39.302	jcf7180003676414	145749	142257	chromosome 6 open reading frame 120
ENSDARG00000015240	11	31037841	31107587	27	AUBES5060	1.562	jcf7180003676164	49309	46323	cyclin-dependent kinase-like 5
ENSDARG00000020191	11	31129422	31156412	27	AUBES5060	1.562	jcf7180003676164	59590	56355	protein phosphatase, EF-hand calcium binding domain 1
ENSDARG00000091602	11	31158126	31168945	27	AUBES5060	1.562	jcf7180003676164	91131	88387	Uncharacterized protein
ENSDARG00000061553	11	31511805	31518100	27	AUBES4944	29.584	jcf7180003676372	6699929	6698784	transmembrane protein 246
ENSDARG00000078959	11	31523093	31537101	27	AUBES4944	29.584	jcf7180003676372	6694296	6694519	two pore channel 3
ENSDARG00000056019	11	31547781	31598352	27	AUBES4944	29.584	jcf7180003676372	6675307	6674300	tau tubulin kinase 1
ENSDARG00000025554	11	31619720	31623290	27	AUBES4944	29.584	jcf7180003676372	6636491	6635047	WD repeat domain 83 opposite strand
ENSDARG00000073802	11	34262948	34390113	27	AUBES4654	39.302	jcf7180003676414	687592	692293	contactin associated protein-like 5
ENSDARG00000061497	11	34513231	34608735	27	AUBES4654	39.302	jcf7180003676414	557299	561655	thrombospondin, type I, domain containing 7B
ENSDARG00000003974	11	34654440	34678976	27	AUBES4654	39.302	jcf7180003676414	463404	465781	speckle-type POZ protein-like b
ENSDARG00000079188	11	34683134	34684155	27	AUBES4654	39.302	jcf7180003676414	446322	447933	neurexophilin 2b
ENSDARG00000090856	11	46318274	46326453	27	AUBES4944	29.584	jcf7180003676372	4053230	4048631	Uncharacterized protein
ENSDARG00000063150	7	540432	635997	29	AUBES3623	54.931	jcf7180003674757	46810	50029	neurexin 2b
ENSDARG00000021907	7	677780	713843	29	AUBES3623	54.931	jcf7180003649580	1046	1	v-rel reticuloendotheliosis viral oncogene homolog A
ENSDARG00000019406	7	719064	725509	29	AUBES3623	54.931	jcf7180003667951	4400	2188	chromosome 11 open reading frame 68
ENSDARG00000091521	7	747449	751076	29	AUBES3623	54.931	jcf7180003631010	12350	9421	mitogen-activated protein kinase kinase kinase 11
ENSDARG00000090525	7	770598	778158	29	AUBES3035	58.797	jcf7180003671654	2631	810	Uncharacterized protein
ENSDARG00000019743	7	1025144	1071459	29	AUBES4119	34.636	jcf7180003676379i	13155150	13150490	dynactin 1a
ENSDARG00000088919	7	1275007	1288675	29	AUBES4119	34.636	jcf7180003676379i	12741155	12746073	Uncharacterized protein
ENSDARG00000090749	7	1404069	1406858	29	AUBES4119	34.636	jcf7180003676379i	13370040	13367620	Uncharacterized protein
ENSDARG00000090965	7	1448236	1484035	29	AUBES3035	58.797	jcf7180003669413	3895	36	receptor-interacting serine-threonine kinase 3 like
ENSDARG00000092488	7	1506079	1534415	29	AUBES3035	58.797	jcf7180003669413	19696	15371	NYN domain and retroviral integrase containing
ENSDARG00000087748	7	1566353	1568903	29	AUBES3035	58.797	jcf7180003669413	34752	29671	Uncharacterized protein
ENSDARG00000073795	7	1583566	1585989	29	AUBES3035	58.797	jcf7180003671654	6008	3750	Uncharacterized protein
ENSDARG00000068386	7	1613072	1618942	29	AUBES3035	58.797	jcf7180003671654	25778	21372	Uncharacterized protein
ENSDARG00000035028	7	1654530	1676567	29	AUBES3035	58.797	jcf7180003671654	30628	33916	lysophosphatidylcholine acyltransferase 4
ENSDARG00000068030	7	2701786	2725553	29	AUBES2819	57.529	jcf7180003676441c	1486976	1490849
ENSDARG00000089961	7	2736353	2755650	29	AUBES2819	57.529	jcf7180003676441c	1473649	1476211
ENSDARG00000090415	7	2877107	2879068	29	AUBES2819	57.529	jcf7180003676441c	1445280	1444118	Uncharacterized protein
ENSDARG00000011170	7	4109909	4209758	29	AUBES2819	57.529	jcf7180003676441c	1430415	1431947	N-myc downstream regulated gene 2
ENSDARG00000022579	7	4261604	4296627	29	AUBES2819	57.529	jcf7180003676441c	1381256	1378536	zgc:55733
ENSDARG00000042178	7	4300718	4309514	29	AUBES2819	57.529	jcf7180003676441c	1370006	1372842	Uncharacterized protein
ENSDARG00000090645	7	4315255	4318513	29	AUBES2819	57.529	jcf7180003676441c	1355908	1353661	Uncharacterized protein
ENSDARG00000055567	7	4450695	4459576	29	AUBES2819	57.529	jcf7180003676441c	1311660	1307046	Uncharacterized protein
ENSDARG00000093312	7	4754637	4757602	29	AUBES4119	34.636	jcf7180003676379i	13327623	13323243	si:dkey-83f18.4
ENSDARG00000088952	7	74978405	74983373	29	AUBES4119	34.636	jcf7180003676379i	12430130	12427897	Uncharacterized protein
ENSDARG00000044635	7	75006179	75013089	29	AUBES4119	34.636	jcf7180003676379i	12515861	12514086	protein tyrosine phosphatase, receptor type, D, a
ENSDARG00000088545	7	76185714	76186481	29	AUBES3035	58.797	jcf7180003670519	1556	1953	Uncharacterized protein
ENSDARG00000089785	7	76198396	76206748	29	AUBES3035	58.797	jcf7180003670519	44969	39305	Uncharacterized protein
ENSDARG00000090648	7	76211205	76218609	29	AUBES3035	58.797	jcf7180003670519	35877	35400	Uncharacterized protein
ENSDARG00000087902	7	76240269	76250422	29	AUBES3035	58.797	jcf7180003675731	59318	64393	Uncharacterized protein
ENSDARG00000091729	7	76271851	76275746	29	AUBES3035	58.797	jcf7180003670672	12432	16492
ENSDARG00000059452	7	76958289	77018993	29	AUBES4119	34.636	jcf7180003676379i	12474283	12478069	protein tyrosine phosphatase, receptor type, D
ENSDARG00000089608	7	77022149	77025502	29	AUBES3623	54.931	jcf7180003672399	41747	39508	protein phosphatase 1, catalytic subunit, beta isoform, like
ENSDARG00000046085	7	77046569	77048733	29	AUBES4119	34.636	jcf7180003676379i	13137693	13140509	claudin domain containing 1
ENSDARG00000063670	13	91414	100201	29	AUBES3854	29.559	jcf7180003673176	72224	70069
ENSDARG00000027853	13	102623	110622	29	AUBES3854	29.559	jcf7180003673176	6198	6988	protein phosphatase 1, regulatory subunit 21
ENSDARG00000063626	13	174494	184799	29	AUBES2189	54.427	jcf7180003676454b	1996400	1999840	DEAD (Asp-Glu-Ala-Asp) box polypeptide 21
ENSDARG00000043492	13	185547	192994	29	AUBES2189	54.427	jcf7180003676454b	1969678	1973414	interferon regulatory factor 1a
ENSDARG00000068515	13	201295	219521	29	AUBES2189	54.427	jcf7180003676454b	1922916	1918346	si:zfos-1762d12.1
ENSDARG00000077368	13	223547	226088	29	AUBES2189	54.427	jcf7180003670810	46560	48057	solute carrier family 30 (zinc transporter), member 6
ENSDARG00000063631	13	241909	266946	29	AUBES2189	54.427	jcf7180003676454b	2122854	2126216	ch1073-291c23.1
ENSDARG00000020493	13	310570	319465	29	AUBES2189	54.427	jcf7180003672125	27144	30764	leucine-rich, glioma inactivated 1a
ENSDARG00000059121	13	322112	327995	29	AUBES2189	54.427	jcf7180003668957	29215	33048	EGF containing fibulin-like extracellular matrix protein 1
ENSDARG00000044954	13	427047	510211	29	AUBES2819	57.529	jcf7180003676441c	1304215	1306993	slit homolog 1a (Drosophila)
ENSDARG00000077306	13	545008	550532	29	AUBES2819	57.529	jcf7180003676441c	1082986	1079346	cutC copper transporter homolog (E. coli)
ENSDARG00000014031	13	553345	583302	29	AUBES2819	57.529	jcf7180003676441c	1095960	1098208	ATP-binding cassette, sub-family C (CFTR/MRP), member 2
ENSDARG00000075933	13	585680	596107	29	AUBES2819	57.529	jcf7180003676441c	1056197	1059004	COX15 homolog, cytochrome c oxidase assembly protein (yeast)
ENSDARG00000070164	13	2953084	3011326	29	AUBES1305	56.7	jcf7180003668217	27939	30519	ubiquitin protein ligase E3 component n-recognin 2
ENSDARG00000039429	13	25142484	25423150	29	AUBES4767	4.346	jcf7180003669862	6978	9255	adenosine kinase a
ENSDARG00000029928	13	25423739	25432973	29	AUBES4767	4.346	jcf7180003674786	2229	2660	adaptor-related protein complex 3, mu 1 subunit
ENSDARG00000044968	13	25435829	25508269	29	AUBES4767	4.346	jcf7180003664443	15621	12676	vinculin
ENSDARG00000060580	13	34912612	34969114	29	AUBES4103	52.842	jcf7180003676422e	1756883	1761054	taspase, threonine aspartase, 1
ENSDARG00000010823	13	35732485	35749289	29	AUBES4103	52.842	jcf7180003676422e	1775578	1779941	mediator of cell motility 1
ENSDARG00000060410	13	35857264	35897904	29	AUBES4103	52.842	jcf7180003676422e	1842358	1840259	thrombospondin 2a
ENSDARG00000092466	13	36038108	36077542	29	AUBES4103	52.842	jcf7180003676422e	1828334	1833323	thrombospondin 2a
ENSDARG00000069343	13	36147976	36149628	29	AUBES4103	52.842	jcf7180003676332f	2719840	2715774	G protein-coupled receptor 75
ENSDARG00000069044	13	36166809	36189709	29	AUBES4103	52.842	jcf7180003676332f	3348165	3351509	1-acylglycerol-3-phosphate O-acyltransferase 4 (lysophosphatidic acid acyltransferase, delta)
ENSDARG00000053303	13	36190110	36228365	29	AUBES4103	52.842	jcf7180003676332f	3399877	3400927	mitogen activated protein kinase kinase kinase 4
ENSDARG00000034768	13	38051149	38070874	29	AUBES1305	56.7	jcf7180003675494	35668	40647	PHD finger protein 3
ENSDARG00000086992	13	38073905	38077901	29	AUBES1305	56.7	jcf7180003675494	54900	59135	Uncharacterized protein
ENSDARG00000089257	13	38080090	38125118	29	AUBES1305	56.7	jcf7180003675494	83317	87086
ENSDARG00000091404	13	38155393	38208845	29	AUBES1305	56.7	jcf7180003675809	40432	45013	Uncharacterized protein
ENSDARG00000091171	13	38241964	38251948	29	AUBES1305	56.7	jcf7180003675809	70659	68374	Uncharacterized protein
ENSDARG00000079519	13	38305655	38437169	29	AUBES1305	56.7	jcf7180003675809	183440	178773	si:ch211-69e5.1
ENSDARG00000088460	13	38445654	38472885	29	AUBES1305	56.7	jcf7180003675809	216610	220289	eyes shut homolog (Drosophila)
ENSDARG00000079055	13	39837187	39872524	29	AUBES4103	52.842	jcf7180003676422e	1630620	1632069	TAR (HIV-1) RNA binding protein 1
ENSDARG00000075970	13	39894052	39896820	29	AUBES4103	52.842	jcf7180003676332f	3445467	3449077	Uncharacterized protein
