# Supplementary material for: Whole genome comparative analysis of channel catfish (Ictalurus punctatus) with four model fish species
Source: BMC Genomics. 2013 Nov 11;14:780. doi: 10.1186/1471-2164-14-780 (PMC3840565; doi:10.1186/1471-2164-14-780)
Supplement: Additional file 2 — The detail information of conserved syntenic blocks identified between catfish and zebrafish. The conserved syntenic blocks are highlighted. [file 1471-2164-14-780-S2.xlsx]

## Sheet: Sheet1
Additional file 1: The detail information of conserved syntenic blocks identified between catfish and zebrafish. The conserved syntenic blocks are highlighted.
Zebrafish Gene ID	Chromosome	Gene Start (bp)	Gene End (bp)	Catfish Linkage group	Marker ID	Marker position	Catfish genome contigs ID	Start (bp)	End (bp)	Synteny size (bp)	Gene name
ENSDARG00000076045	1	3800	15138	10	AUBES3600	69.155	jcf7180003676122	1396164	1398972	166948	coagulation factor VII (serum prothrombin conversion accelerator)
ENSDARG00000034862	1	15962	21248	10	AUBES3600	69.155	jcf7180003676122	1404826	1400411		coagulation factor VII
ENSDARG00000075827	1	23256	58985	10	AUBES3600	69.155	jcf7180003676122	1412485	1411240		coagulation factor VIIi
ENSDARG00000088581	1	32020	38477	10	AUBES3600	69.155	jcf7180003676122	1426527	1422770		coagulation factor X
ENSDARG00000013802	1	48010	53546	10	AUBES3600	69.155	jcf7180003676122	1431489	1427250		PCI domain containing 2
ENSDARG00000029936	1	62118	66487	10	AUBES3600	69.155	jcf7180003676122	1504069	1503010		growth hormone regulated TBC protein 1a
ENSDARG00000041589	1	74985	80899	10	AUBES3600	69.155	jcf7180003676122	1523600	1522848		ADP-ribosylhydrolase like 1
ENSDARG00000075108	1	93296	99795	10	AUBES3600	69.155	jcf7180003676122	1542176	1538083		transmembrane and coiled-coil domains 3
ENSDARG00000016304	1	101932	116399	10	AUBES3600	69.155	jcf7180003676122	1566613	1570753		transcription factor Dp-1, b
ENSDARG00000063385	1	134730	170748	10	AUBES3600	69.155	jcf7180003676122	1633059	1629874		centromere protein E, 312kDa
ENSDARG00000068261	1	217983	228857	10	AUBES5224	76.599	jcf7180003623150	3461	23		protein S (alpha)
ENSDARG00000063371	1	232209	286022	10	AUBES5224	76.599	jcf7180003673828	12625	10240		RAS p21 protein activator 3
ENSDARG00000078751	1	293648	318435	15	AUBES1906	8.277	jcf7180003676449a	3766607	3768680		tripeptidyl peptidase II
ENSDARG00000078878	1	318471	332177	10	AUBES5224	76.599	jcf7180003672874	43697	44977		methyltransferase like 21C
ENSDARG00000016343	1	340910	346228	10	AUBES5224	76.599	jcf7180003676294c	3157488	3159852		zgc:92518
ENSDARG00000023678	1	348782	368977	10	AUBES5224	76.599	jcf7180003617241	14508	19309		excision repair cross-complementing rodent repair deficiency, complementation group 5 (xeroderma pigmentosum, complementation group G (Cockayne syndrome))
ENSDARG00000011299	1	368922	380317	10	AUBES5224	76.599	jcf7180003623629	216	3091		basic leucine zipper nuclear factor 1
ENSDARG00000041575	1	382415	388483	10	AUBES5224	76.599	jcf7180003670141	4109	3039		tRNA methyltransferase 10 homolog C (S. cerevisiae)
ENSDARG00000075325	1	399085	405632	10	AUBES5224	76.599	jcf7180003640363	1343	243		mitochondrial ribosomal protein L16
ENSDARG00000041570	1	407504	466028	10	AUBES5224	76.599	jcf7180003676294c	3194806	3192075		mitochondrial ribosomal protein L39
ENSDARG00000058991	1	426972	432957	10	AUBES5224	76.599	jcf7180003669624	28924	31569		G protein-coupled receptor 152
ENSDARG00000058996	1	469281	482944	23	AUBES4266	0.571	jcf7180003623261	1	432		junctional adhesion molecule 2a
ENSDARG00000014313	1	484779	489335	10	AUBES5224	76.599	jcf7180003676294c	3219685	3223649		ATP synthase, H+ transporting, mitochondrial F0 complex, subunit F6
ENSDARG00000059036	1	496071	508054	17	AUBES4969	4.646	jcf7180003676453	1557016	1555549		amyloid beta (A4) precursor protein a
ENSDARG00000040543	1	544505	550272	10	AUBES3600	69.155	jcf7180003676122	1220048	1222864	114488	glycoprotein A33 (transmembrane)
ENSDARG00000070643	1	571455	658993	10	AUBES3600	69.155	jcf7180003676122	1106257	1109698		transmembrane protein 39A
ENSDARG00000040546	1	576790	579246	10	AUBES2863	65.23	jcf7180003676196	1850703	1854015	32510	chromosome 11 open reading frame 73
ENSDARG00000040548	1	581651	588152	10	AUBES2863	65.23	jcf7180003676196	1859374	1861741		embryonic ectoderm development
ENSDARG00000095117	1	592855	595703	10	AUBES2863	65.23	jcf7180003676196	1887537	1885031		nuclear factor of kappa light polypeptide gene enhancer in B-cells inhibitor, zeta
ENSDARG00000027857	1	599608	604250	10	AUBES2863	65.23	jcf7180003676196	1903142	1903586		centrosomal protein 97
ENSDARG00000015490	1	604353	609300	10	AUBES2863	65.23	jcf7180003676196	1909297	1914165		ribosomal protein L24
ENSDARG00000076927	1	619434	626454	10	AUBES3600	69.155	jcf7180003676122	1318489	1320986	160634	dual specificity phosphatase 27 (putative)
ENSDARG00000024452	1	652431	657335	10	AUBES3600	69.155	jcf7180003676122	1456569	1457510		cullin 4A
ENSDARG00000090668	1	769342	772993	10	AUBES3600	69.155	jcf7180003676122	1389122	1385668		SET domain, bifurcated 2
ENSDARG00000001915	1	774782	775204	10	AUBES3600	69.155	jcf7180003676122	1370914	1373835		polyhomeotic-like 2b
ENSDARG00000063345	1	776251	780068	10	AUBES3600	69.155	jcf7180003676122	1370581	1367046		cellular repressor of E1A-stimulated genes 1
ENSDARG00000040252	1	1594950	1606890	17	AUBES3085	5.273	jcf7180003658229	1	890		ATPase, Na+/K+ transporting, alpha 1a.5 polypeptide
ENSDARG00000018460	1	1858327	1974647	17	AUBES3742	4.596	jcf7180003676318	1301900	1304766	342669	muscleblind-like 2 (Drosophila)
ENSDARG00000074381	1	2058744	2200996	17	AUBES3742	4.596	jcf7180003676318	1274072	1269725		FERM, RhoGEF (ARHGEF) and pleckstrin domain protein 1 (chondrocyte-derived)
ENSDARG00000070579	1	2203809	2206121	17	AUBES5035	5.272	jcf7180003676351	850650	848718		gamma-glutamylamine cyclotransferase
ENSDARG00000087467	1	3427787	3479522	27	AUBES5053	40.613	jcf7180003671942	5725	9976		SLIT and NTRK-like family, member 6
ENSDARG00000030350	1	4338931	4344656	17	AUBES3213	4.176	jcf7180003676338	2265356	2267037		motor neuron and pancreas homeobox 2b
ENSDARG00000006526	1	4393282	4432219	6	AUBES3307	40.83	jcf7180003676378a	3314474	3312085	83037	fibronectin 1b
ENSDARG00000077688	1	4464895	4476319	6	AUBES3307	40.83	jcf7180003676378a	3363788	3364492		carboxypeptidase O
ENSDARG00000063297	1	4998836	5022269	6	AUBES3791	40.384	jcf7180003676119	1167740	1165857	229689	ATP-binding cassette, sub-family B (MDR/TAP), member 6
ENSDARG00000027078	1	5025590	5033477	6	AUBES3791	40.384	jcf7180003676119	1180264	1176757		cyclin Pas1/PHO80 domain containing 1
ENSDARG00000017537	1	5035245	5049192	6	AUBES3791	40.384	jcf7180003676119	1187085	1188267		prkag3
ENSDARG00000063270	1	5053609	5074378	6	AUBES3791	40.384	jcf7180003676119	1196304	1197757		family with sequence similarity 134, member A
ENSDARG00000018008	1	5082292	5088945	6	AUBES3791	40.384	jcf7180003676119	1207547	1204544		malate dehydrogenase 1B, NAD (soluble)
ENSDARG00000074031	1	5089153	5107583	6	AUBES3791	40.384	jcf7180003676119	1208033	1211395		FAST kinase domains 2
ENSDARG00000043247	1	5125555	5136072	6	AUBES3791	40.384	jcf7180003676119	1219471	1218053		general transcription factor IIIC, polypeptide 3
ENSDARG00000063253	1	5170257	5228525	6	AUBES3791	40.384	jcf7180003676119	1238374	1241104		HECT, C2 and WW domain containing E3 ubiquitin protein ligase 2
ENSDARG00000025754	1	5509737	5527331	10	AUBES5016	76.149	jcf7180003661709	4441	1667		ubiquitin-conjugating enzyme E2F (putative)
ENSDARG00000063207	1	5694955	5803070	16	AUBES2611	71.243	jcf7180003676451	25179	22116		v-erb-a erythroblastic leukemia viral oncogene homolog 4a (avian)
ENSDARG00000089167	1	6216170	6280457	10	AUBES5016	76.149	jcf7180003669578	9898	9169		v-erb-a erythroblastic leukemia viral oncogene homolog 4 (avian)
ENSDARG00000090408	1	6299148	6332454	10	AUBES5016	76.149	jcf7180003668553	20869	16496		v-erb-a erythroblastic leukemia viral oncogene homolog 4 (avian)
ENSDARG00000074050	1	6398652	6426403	6	AUBES3307	40.83	jcf7180003676378a	3372732	3376492		ephrin B2b
ENSDARG00000015073	1	6750436	6754481	17	AUBES3742	4.596	jcf7180003676318	2806211	2804967		engrailed 1b
ENSDARG00000075791	1	6914084	6920405	17	AUBES5035	5.272	jcf7180003676351	1965964	1970341		si:dkey-79f11.5
ENSDARG00000095673	1	6963510	6967670	23	AUBES1606	22.632	jcf7180003676319	1894348	1893980		si:dkey-79f11.8
ENSDARG00000093857	1	6983833	6989556	17	AUBES5035	5.272	jcf7180003676351	2009958	2012436		si:dkey-79f11.10
ENSDARG00000089090	1	6997450	7006421	29	AUBES3977	36.246	jcf7180003668450	9702	11825		monocyte to macrophage differentiation-associated 2b
ENSDARG00000020489	1	7049573	7088804	18	AUBES5242	33.505	jcf7180003676134	328536	331827	169825	CASK interacting protein 1
ENSDARG00000074212	1	7137599	7190147	18	AUBES5242	33.505	jcf7180003676134	292034	291352		solute carrier family 5 (sodium/glucose cotransporter), member 10
ENSDARG00000062929	1	7155448	7167743	18	AUBES5242	33.505	jcf7180003676134	284293	286873		family with sequence similarity 83, member G
ENSDARG00000022668	1	7192320	7219398	18	AUBES5242	33.505	jcf7180003676134	268552	269900		GRB2-related adaptor protein b
ENSDARG00000058445	1	8311012	8326027	10	AUBES3600	69.155	jcf7180003676122	271750	268494		protein disulfide isomerase-like, testis expressed
ENSDARG00000015678	1	9061384	9066911	17	AUBES5035	5.272	jcf7180003676351	1978525	1977284		si:dkeyp-75b4.9
ENSDARG00000062057	1	9812182	9816727	6	AUBES3773	40.988	jcf7180003675844	1306518	1304302		zgc:174945
ENSDARG00000076833	1	9896314	9915324	7	AUBES3216	66.019	jcf7180003675636	476630	472657		ATPase, Na+/K+ transporting, beta 1b polypeptide
ENSDARG00000062854	1	10308297	10556009	24	AUBES4742	14.644	jcf7180003676314a	2036781	2038577		sidekick cell adhesion molecule 1b
ENSDARG00000062585	1	10852002	10870648	14	AUBES3932	48.042	jcf7180003676385	916834	912345		BRCA1-associated ATM activator 1
ENSDARG00000007678	1	10962667	11031476	24	AUBES4742	14.644	jcf7180003676314a	1519994	1516477		tweety homolog 3b (Drosophila)
ENSDARG00000038114	1	11192286	11221304	8	AUBES3381	44.427	jcf7180003676360b	89592	84997		xeroderma pigmentosum, complementation group A
ENSDARG00000042988	1	11245714	11280431	29	AUBES4103	52.842	jcf7180003645268	10870	6239	177125	solute carrier family 24 (sodium/potassium/calcium exchanger), member 2
ENSDARG00000070449	1	11298747	11312417	29	AUBES4103	52.842	jcf7180003645268	682	277
ENSDARG00000008637	1	11411056	11422839	29	AUBES4103	52.842	jcf7180003645268	49543	47973		microsomal triglyceride transfer protein
ENSDARG00000032808	1	11492071	11524487	13	AUBES2526	109.697	jcf7180003676357	1400851	1400394		tudor domain containing 7
ENSDARG00000089805	1	12145910	12155872	17	AUBES2604	5.273	jcf7180003676330	1819176	1816484		protocadherin 18a
ENSDARG00000039063	1	13384328	13417763	6	AUBES3777	38.418	jcf7180003676382	559752	563150		piggyBac transposable element derived 4
ENSDARG00000062198	1	15363240	15396056	17	AUBES2604	5.273	jcf7180003676330	2263143	2263456		pericentriolar material 1
ENSDARG00000017905	1	16269237	16278202	29	AUBES4583	97.159	jcf7180003672089	87429	83622	184334	caspase 3, apoptosis-related cysteine protease a
ENSDARG00000030514	1	16279346	16329447	29	AUBES4583	97.159	jcf7180003672089	73377	72214		acyl-CoA synthetase long-chain family member 1
ENSDARG00000056400	1	16335287	16336940	29	AUBES4583	97.159	jcf7180003672089	52484	55651		hey-like transcription factor
ENSDARG00000027355	1	16418640	16420984	29	AUBES4583	97.159	jcf7180003672089	28137	31275		solute carrier family 25 (mitochondrial carrier; adenine nucleotide translocator), member 4
ENSDARG00000056369	1	16441366	16453571	29	AUBES4583	97.159	jcf7180003672089	15761	13368		ufm1-specific peptidase 2
ENSDARG00000011023	1	16463748	16477756	10	AUBES4506	20.58	jcf7180003676199	2092984	2097874		PDZ and LIM domain 3a
ENSDARG00000003046	1	16489551	16545516	29	AUBES4583	97.159	jcf7180003672207	4297	6574		sorbin and SH3 domain containing 2a
ENSDARG00000016065	1	16634839	16640122	29	AUBES5206	97.159	jcf7180003671842	83349	81837	443934	toll-like receptor 3
ENSDARG00000062132	1	16642201	16654540	29	AUBES5206	97.159	jcf7180003671842	72628	68874		cytochrome P450, family 4, subfamily V, polypeptide 8
ENSDARG00000037545	1	16993230	17078773	29	AUBES5206	97.159	jcf7180003671842	40395	35710		melatonin receptor 1A a
ENSDARG00000062122	1	17105728	17188056	29	AUBES4583	97.159	jcf7180003662220	4379	3899		kelch-like 5 (Drosophila)
ENSDARG00000008287	1	17317642	17333963	29	AUBES4583	97.159	jcf7180003675878	20305	21330		family with sequence similarity 114, member A1
ENSDARG00000062081	1	17387243	17514136	29	AUBES4583	97.159	jcf7180003676399	812	150		TBC1 (tre-2/USP6, BUB2, cdc16) domain family, member 1
ENSDARG00000074275	1	17707645	17812164	29	AUBES4103	52.842	jcf7180003676332f	1978867	1981928	437065	LIM and calponin homology domains 1a
ENSDARG00000006392	1	17825396	17834050	29	AUBES4103	52.842	jcf7180003676332f	1932515	1934013		exosome component 9
ENSDARG00000073902	1	17836443	17854829	29	AUBES4103	52.842	jcf7180003676332f	1917442	1920746		protein tyrosine phosphatase, non-receptor type 9, b
ENSDARG00000019945	1	17864815	17979507	29	AUBES4103	52.842	jcf7180003676332f	1886609	1884452		protein tyrosine phosphatase, receptor type, D, b
ENSDARG00000056151	1	18074732	18087943	29	AUBES4103	52.842	jcf7180003676332f	1793358	1795049		tyrosinase-related protein 1b
ENSDARG00000061985	1	18094943	18144710	29	AUBES4103	52.842	jcf7180003676332f	1776965	1773487		RNA binding motif protein 47
ENSDARG00000061981	1	18160275	18173405	29	AUBES4103	52.842	jcf7180003676422e	1997352	1995358	99411	leucine aminopeptidase 3
ENSDARG00000003631	1	18174899	18208348	29	AUBES4103	52.842	jcf7180003676422e	1984561	1986472		clock homolog 3 (mouse)
ENSDARG00000056133	1	18214923	18244273	29	AUBES4103	52.842	jcf7180003676422e	1945299	1947636		kit receptor b
ENSDARG00000070321	1	18257123	18259686	29	AUBES4103	52.842	jcf7180003676422e	1922042	1926598		clarin 2
ENSDARG00000017744	1	18277015	18304105	29	AUBES4103	52.842	jcf7180003676332f	2752470	2756171	228918	structural maintenance of chromosomes 2
ENSDARG00000070320	1	18277039	18279254	29	AUBES4103	52.842	jcf7180003676332f	2741080	2743569		si:dkey-245p14.4
ENSDARG00000061952	1	18304647	18341137	29	AUBES4103	52.842	jcf7180003676332f	2763769	2761463
ENSDARG00000061936	1	18344284	18374048	29	AUBES4103	52.842	jcf7180003676332f	2776659	2773197		F-box protein 10
ENSDARG00000006434	1	18379207	18390122	29	AUBES4103	52.842	jcf7180003676332f	2796316	2793997		polymerase (RNA) I polypeptide E
ENSDARG00000037484	1	18391440	18407669	29	AUBES4103	52.842	jcf7180003676332f	2798708	2801459		transmembrane protein 192
ENSDARG00000037487	1	18450403	18498254	29	AUBES4103	52.842	jcf7180003676332f	2830066	2827822		membrane-associated ring finger (C3HC4) 1
ENSDARG00000008068	1	18501265	18505933	29	AUBES4103	52.842	jcf7180003676332f	2842898	2844228		translation machinery associated 16 homolog (S. cerevisiae)
ENSDARG00000037455	1	19337371	19375082	29	AUBES2109	80.066	jcf7180003662099	11920	15817		UDP glycosyltransferase 8
ENSDARG00000070266	1	19416494	19487600	29	AUBES2355	77.821	jcf7180003670231	23099	21075		sparc/osteonectin, cwcv and kazal-like domains proteoglycan (testican) 3
ENSDARG00000037429	1	19514406	19607327	29	AUBES2355	77.821	jcf7180003672391	34486	35349		tolloid-like 1
ENSDARG00000055874	1	19620786	19692601	29	AUBES2109	80.066	jcf7180003670722	56308	52812	365974	carboxypeptidase E
ENSDARG00000055876	1	19695811	19710076	29	AUBES2109	80.066	jcf7180003670722	34550	36605		methylsterol monooxygenase 1
ENSDARG00000061786	1	19713356	19751570	29	AUBES2109	80.066	jcf7180003670722	32498	29343		kelch-like 2, Mayven (Drosophila)
ENSDARG00000061459	1	19921466	19986760	29	AUBES2109	80.066	jcf7180003670722	8461	11272		Rap guanine nucleotide exchange factor (GEF) 2
ENSDARG00000037411	1	20025482	20080394	29	AUBES4103	52.842	jcf7180003676332f	2871701	2867847	69760	neuropeptide Y receptor Y1
ENSDARG00000037410	1	20092032	20095242	29	AUBES4103	52.842	jcf7180003676332f	2853053	2851504		mediator complex subunit 28
ENSDARG00000037383	1	20560788	20650521	5	AUBES3695	37.286	jcf7180003676450a	3386739	3387234		paired box gene 5
ENSDARG00000026871	1	21421850	21426118	29	AUBES4103	52.842	jcf7180003676332f	2014246	2016950	43426	ubiquitin carboxyl-terminal esterase L1 (ubiquitin thiolesterase)
ENSDARG00000038056	1	21460057	21465276	29	AUBES4103	52.842	jcf7180003676332f	2050138	2052948		fibroblast growth factor binding protein 2
ENSDARG00000002406	1	21465390	21477477	7	AUBES4668	66.36	jcf7180003676350	668937	663848		zinc finger, MYND-type containing 10
ENSDARG00000034007	1	21487025	21531239	29	AUBES4103	52.842	jcf7180003676332f	2084835	2089931	704980	prominin 1 b
ENSDARG00000061143	1	21544349	21577241	29	AUBES4103	52.842	jcf7180003676332f	2119343	2122512		transmembrane anterior posterior transformation 1b
ENSDARG00000034896	1	21579492	21608918	29	AUBES4103	52.842	jcf7180003676332f	2168995	2167847		LIM-domain binding factor 2b
ENSDARG00000012672	1	21625839	21646368	29	AUBES4103	52.842	jcf7180003676332f	2236507	2234831		general transcription factor IIE, polypeptide 2, beta
ENSDARG00000061121	1	21717645	21931677	29	AUBES4103	52.842	jcf7180003676332f	2399071	2402158		latrophilin 3
ENSDARG00000054799	1	22017139	22042663	29	AUBES4103	52.842	jcf7180003676332f	2560984	2563609		replication factor C (activator 1) 1
ENSDARG00000037350	1	22043597	22048598	29	AUBES4103	52.842	jcf7180003676332f	2578900	2576494		ribosomal protein L9
ENSDARG00000022845	1	22048804	22057562	29	AUBES4103	52.842	jcf7180003676332f	2584599	2580717		lipoic acid synthetase
ENSDARG00000019838	1	22057626	22068847	29	AUBES4103	52.842	jcf7180003676332f	2595000	2597982		UDP-glucose dehydrogenase
ENSDARG00000005799	1	22071717	22082402	29	AUBES4103	52.842	jcf7180003676332f	2604105	2605728		chromosome 4 open reading frame 34
ENSDARG00000013505	1	22085711	22097063	29	AUBES4103	52.842	jcf7180003676332f	2611819	2608562		ubiquitin-conjugating enzyme E2Kb (UBC1 homolog, yeast)
ENSDARG00000055022	1	22097096	22144623	29	AUBES4103	52.842	jcf7180003676332f	2631185	2633312		PDS5, regulator of cohesion maintenance, homolog A (S. cerevisiae)
ENSDARG00000061451	1	22146588	22167909	29	AUBES4103	52.842	jcf7180003676332f	2664806	2669396		NEDD4 binding protein 2
ENSDARG00000070121	1	22172499	22173086	29	AUBES4103	52.842	jcf7180003676332f	2674094	2671624		ras homolog gene family, member H
ENSDARG00000054680	1	22182712	22192005	29	AUBES4103	52.842	jcf7180003676332f	2695632	2698786		cholinergic receptor, nicotinic, alpha 9
ENSDARG00000055099	1	22280619	22331971	29	AUBES4103	52.842	jcf7180003676422e	1656661	1660655		family with sequence similarity 184, member B
ENSDARG00000070109	1	22333572	22347324	17	AUBES5035	5.272	jcf7180003676351	2659856	2662967	36443	non-SMC condensin I complex, subunit G
ENSDARG00000070098	1	22347318	22370015	17	AUBES5035	5.272	jcf7180003676351	2645436	2648600		chromosome 10 open reading frame 12
ENSDARG00000015266	1	22850481	22852291	4	AUBES1230	57.962	jcf7180003676341	2377977	2378904		mab-21-like 2
ENSDARG00000061021	1	23343890	23368434	3	AUBES3536	51.772	jcf7180003676316	317770	314909	829659	family with sequence similarity 160, member A1
ENSDARG00000037309	1	23377312	23415647	3	AUBES3536	51.772	jcf7180003676316	294885	294595		PET112 homolog (yeast)
ENSDARG00000054334	1	23414320	23415167	3	AUBES3536	51.772	jcf7180003676316	289200	290692		dCTP pyrophosphatase 1
ENSDARG00000060994	1	23725917	23881880	3	AUBES3536	51.772	jcf7180003676316	232784	233771		F-box and WD repeat domain containing 7
ENSDARG00000074451	1	24035506	24073635	3	AUBES3536	51.772	jcf7180003676316	96407	94456		meiotic nuclear divisions 1 homolog (S. cerevisiae)
ENSDARG00000079434	1	24075572	24173549	3	AUBES3536	51.772	jcf7180003676316	47981	45162		si:ch211-208h7.4
ENSDARG00000037286	1	24458229	24506039	29	AUBES3977	36.246	jcf7180003671868	39845	37124
ENSDARG00000005210	1	25571327	25620378	20	AUBES2059	32.974	jcf7180003676417	143204	143549		coronin, actin binding protein, 2A
ENSDARG00000023600	1	25706788	25748582	11	AUBES1904	23.735	jcf7180003676315	3085021	3085305		SH3-domain GRB2-like 2
ENSDARG00000037253	1	26545323	26552937	1	AUBES1924	22.596	jcf7180003676313	2639021	2641665		Uncharacterized protein
ENSDARG00000069996	1	26837431	26863161	17	AUBES5035	5.272	jcf7180003676351	2219591	2221053		DnaJ (Hsp40) homolog, subfamily B, member 14
ENSDARG00000020608	1	26950021	27001092	10	AUBES3600	69.155	jcf7180003676122	409720	412074	78652	SGT1, suppressor of G2 allele of SKP1 (S. cerevisiae)
ENSDARG00000031632	1	27013564	27028673	10	AUBES3600	69.155	jcf7180003676122	913861	915386		carbohydrate sulfotransferase 10
ENSDARG00000069964	1	27421890	27424153	12	AUBES2050	45.465	jcf7180003676328	5282362	5285997		Uncharacterized protein
ENSDARG00000089138	1	27450152	27533549	10	AUBES3600	69.155	jcf7180003676122	949415	951811		LON peptidase N-terminal domain and ring finger 2
ENSDARG00000089334	1	27549861	27562105	9	AUBES5078	25.795	jcf7180003675815	46132	42267		endothelin receptor B1a
ENSDARG00000053456	1	27654717	27762748	10	AUBES2863	65.23	jcf7180003676196	1243405	1245203	666959	glycerol kinase
ENSDARG00000053463	1	27805647	27820094	10	AUBES2863	65.23	jcf7180003676196	1233552	1232275		protein O-glucosyltransferase 1
ENSDARG00000037109	1	27829555	27880976	10	AUBES2863	65.23	jcf7180003676196	1276859	1279356		PWP2 periodic tryptophan protein homolog (yeast)
ENSDARG00000005739	1	27892263	27976036	10	AUBES2863	65.23	jcf7180003676196	1356227	1359502		glycoprotein M6Ba
ENSDARG00000053496	1	27988878	27991937	10	AUBES2863	65.23	jcf7180003676196	1397094	1400776		gem (nuclear organelle) associated protein 8
ENSDARG00000053500	1	27999259	28024172	10	AUBES2863	65.23	jcf7180003676196	1424777	1425771		cystathionine-beta-synthase a
ENSDARG00000035080	1	28032621	28069793	10	AUBES2863	65.23	jcf7180003676196	1457594	1453279		heat shock transcription factor 2 binding protein
ENSDARG00000037100	1	28071591	28094992	10	AUBES2863	65.23	jcf7180003676196	1464577	1468412		ankyrin repeat domain 10a
ENSDARG00000037099	1	28142182	28159035	10	AUBES2863	65.23	jcf7180003676196	1519141	1513996		insulin receptor substrate 2
ENSDARG00000060620	1	28198483	28202115	10	AUBES2863	65.23	jcf7180003676196	1560724	1563679		ligase IV, DNA, ATP-dependent
ENSDARG00000075858	1	28212406	28321676	10	AUBES2863	65.23	jcf7180003676196	1573815	1574582		family with sequence similarity 155, member A
ENSDARG00000069799	1	28445865	28449638	15	AUBES2570	32.185	jcf7180003675811	77051	74327		Uncharacterized protein
ENSDARG00000074117	1	28553368	28598712	10	AUBES2863	65.23	jcf7180003676196	1751165	1749570	50593	cholecystokinin B receptor
ENSDARG00000092653	1	28599687	28603961	10	AUBES2863	65.23	jcf7180003676196	1781869	1782895		si:dkey-1h24.6
ENSDARG00000061732	1	28609576	28688880	10	AUBES2437	51.337	jcf7180003676422b	8235073	8233743	1208885	Ras association (RalGDS/AF-6) and pleckstrin homology domains 1
ENSDARG00000031202	1	28696177	28706326	10	AUBES2437	51.337	jcf7180003676422b	8188291	8193361		asparagine-linked glycosylation 11, alpha-1,2-mannosyltransferase homolog (yeast)
ENSDARG00000037144	1	28704918	28709300	10	AUBES2437	51.337	jcf7180003676422b	8180821	8183041		carboxypeptidase B2 (plasma)
ENSDARG00000037177	1	28711965	28743147	10	AUBES2437	51.337	jcf7180003676422b	8173987	8176957		zinc finger CCCH-type containing 13
ENSDARG00000003866	1	28743380	28769615	10	AUBES2437	51.337	jcf7180003676422b	8141478	8138074		transmembrane 9 superfamily member 2
ENSDARG00000037178	1	28776999	28806135	10	AUBES2437	51.337	jcf7180003676422b	8115305	8111199		zic family member 2 (odd-paired homolog, Drosophila) b
ENSDARG00000028982	1	28807314	28898986	10	AUBES2437	51.337	jcf7180003676422b	8082921	8083810		propionyl-Coenzyme A carboxylase, alpha polypeptide
ENSDARG00000055839	1	28899930	28984572	10	AUBES2437	51.337	jcf7180003676422b	8061249	8064857		membrane-associated ring finger (C3HC4) 4, E3 ubiquitin protein ligase
ENSDARG00000060477	1	29071032	29298143	10	AUBES2437	51.337	jcf7180003676422b	7847049	7851966		vacuolar protein sorting 8 homolog (S. cerevisiae)
ENSDARG00000091513	1	29331168	29354278	10	AUBES2437	51.337	jcf7180003676422b	7969241	7967097		chromosome 3 open reading frame 70
ENSDARG00000026771	1	29409597	29425490	10	AUBES2437	51.337	jcf7180003676422b	7822052	7825553		transmembrane protein 41ab
ENSDARG00000061661	1	29430647	29561482	10	AUBES2437	51.337	jcf7180003676422b	7795229	7798579		insulin-like growth factor 2 mRNA binding protein 2b
ENSDARG00000060581	1	29595182	29624482	10	AUBES2437	51.337	jcf7180003676422b	7728995	7725527		UBA domain containing 2
ENSDARG00000069756	1	29608553	29611238	10	AUBES2437	51.337	jcf7180003676422b	7720134	7717691		G protein-coupled receptor 183
ENSDARG00000003142	1	29641397	29745261	10	AUBES2437	51.337	jcf7180003676422b	7679710	7674813		dachshund c
ENSDARG00000042688	1	29779637	29791053	10	AUBES2437	51.337	jcf7180003676422b	7592768	7596300		bora, aurora kinase A activator
ENSDARG00000060559	1	29792709	29818461	10	AUBES2437	51.337	jcf7180003676422b	7579803	7580716		DIS3 mitotic control homolog (S. cerevisiae)
ENSDARG00000091270	1	29885835	29897118	5	AUBES1952	40.6	jcf7180003676436c	6739526	6737220		Uncharacterized protein
ENSDARG00000019715	1	30002488	30030422	10	AUBES2437	51.337	jcf7180003676422b	7569653	7567812	118475	methionyl aminopeptidase type 1D (mitochondrial)
ENSDARG00000017174	1	30034193	30035964	10	AUBES2437	51.337	jcf7180003676422b	7537413	7541847		distal-less homeobox gene 2b
ENSDARG00000069946	1	30075422	30120963	10	AUBES2437	51.337	jcf7180003676422b	7496745	7499322		integrin, alpha 6b
ENSDARG00000074575	1	30128658	30161633	10	AUBES4506	20.58	jcf7180003676199	4550164	4548370		si:ch211-269i23.2
ENSDARG00000069951	1	30167074	30186479	6	AUBES3791	40.384	jcf7180003676119	2471685	2469934		eukaryotic translation elongation factor 1 alpha 1b
ENSDARG00000069953	1	30191200	30406008	10	AUBES4506	20.58	jcf7180003676199	4526440	4530330	778884	potassium voltage-gated channel, KQT-like subfamily, member 5b
ENSDARG00000013690	1	30418458	30430072	10	AUBES4506	20.58	jcf7180003676199	4419404	4417276		regulating synaptic membrane exocytosis 1
ENSDARG00000078902	1	30851857	30959378	10	AUBES4506	20.58	jcf7180003676199	4368183	4372488		si:dkey-179o14.1
ENSDARG00000039616	1	30962711	30970084	10	AUBES4506	20.58	jcf7180003676199	4352331	4349763		centromere protein K
ENSDARG00000053269	1	31027197	31052389	6	AUBES3791	40.384	jcf7180003676119	3016335	3019953		solute carrier family 2 (facilitated glucose transporter), member 15b
ENSDARG00000039615	1	31092246	31097474	10	AUBES4506	20.58	jcf7180003676199	4150907	4148240	3247338	fibroblast growth factor 8 b
ENSDARG00000039613	1	31111743	31126315	10	AUBES4506	20.58	jcf7180003676199	4166741	4170024		polymerase (DNA directed), lambda
ENSDARG00000029751	1	31128269	31153927	10	AUBES4506	20.58	jcf7180003676199	4175413	4172739		WW domain binding protein 1-like b
ENSDARG00000027572	1	31160640	31176847	10	AUBES4506	20.58	jcf7180003676199	4204614	4200491		arsenic (+3 oxidation state) methyltransferase
ENSDARG00000078733	1	31179273	31253329	10	AUBES4506	20.58	jcf7180003676199	4212252	4208028		cyclin M2
ENSDARG00000058231	1	31260664	31310602	10	AUBES4506	20.58	jcf7180003676199	4250245	4248320		5'-nucleotidase, cytosolic IIb
ENSDARG00000053248	1	31318463	31324554	10	AUBES4506	20.58	jcf7180003676199	4273972	4273007		internexin neuronal intermediate filament protein, alpha b
ENSDARG00000012896	1	31396989	31433511	10	AUBES4506	20.58	jcf7180003676199	4038919	4038334		Kallmann syndrome 1a sequence
ENSDARG00000053241	1	31505553	31531445	10	AUBES4506	20.58	jcf7180003676199	3979840	3983912		steroid sulfatase (microsomal), arylsulfatase C, isozyme S
ENSDARG00000027826	1	31882591	31926772	10	AUBES4506	20.58	jcf7180003676199	3882856	3877744		haloacid dehalogenase-like hydrolase domain containing 1
ENSDARG00000079455	1	32080646	32244350	10	AUBES4506	20.58	jcf7180003676199	3787674	3792145		neuroligin 4a
ENSDARG00000060716	1	32883163	32948941	10	AUBES4506	20.58	jcf7180003676199	3452477	3450572		protein kinase, X-linked
ENSDARG00000074815	1	32987426	32997313	10	AUBES4506	20.58	jcf7180003676199	3404673	3405768		matrix-remodelling associated 5
ENSDARG00000033380	1	33002715	33019030	10	AUBES4506	20.58	jcf7180003676199	3379181	3382542		glycogenin 2
ENSDARG00000002190	1	33191231	33201926	10	AUBES4506	20.58	jcf7180003676199	3265046	3261698		chromatin modifying protein 2Bb
ENSDARG00000079350	1	33280363	33296386	10	AUBES4506	20.58	jcf7180003676199	3210341	3214266		zinc finger protein 654
ENSDARG00000012763	1	33300917	33327476	10	AUBES4506	20.58	jcf7180003676199	3206980	3204180		ADP-ribosylation factor-like 13b
ENSDARG00000013023	1	33329851	33355461	10	AUBES4506	20.58	jcf7180003676199	3190760	3188641		NOP2/Sun domain family, member 3
ENSDARG00000022971	1	33601718	33833876	10	AUBES4506	20.58	jcf7180003676199	3024911	3028248		eph receptor A6
ENSDARG00000032056	1	33836539	33866619	10	AUBES4506	20.58	jcf7180003676199	2890756	2892527		ADP-ribosylation factor-like 6
ENSDARG00000074860	1	33876331	33894674	10	AUBES4506	20.58	jcf7180003676199	2872515	2868535		solute carrier family 5 (choline transporter), member 7
ENSDARG00000053542	1	33928606	33930081	10	AUBES4506	20.58	jcf7180003676199	2842914	2845996		potassium channel tetramerisation domain containing 12.2
ENSDARG00000053535	1	33999530	34083303	10	AUBES4506	20.58	jcf7180003676199	2787022	2789751		LIM domain only 7b
ENSDARG00000015312	1	34129536	34189404	10	AUBES4506	20.58	jcf7180003676199	2734719	2733956		Kruppel-like factor 12a
ENSDARG00000015506	1	34226171	34245294	10	AUBES4506	20.58	jcf7180003676199	2698931	2697183		Kruppel-like factor 5a
ENSDARG00000013006	1	34248735	34318010	10	AUBES4506	20.58	jcf7180003676199	2676552	2679508		progesterone immunomodulatory binding factor 1
ENSDARG00000092693	1	34248737	34346481	10	AUBES4506	20.58	jcf7180003676199	2642404	2638205		tumor protein, translationally-controlled 1
ENSDARG00000058287	1	34318086	34327046	10	AUBES4506	20.58	jcf7180003676199	2657735	2654630		zgc:91844
ENSDARG00000069910	1	34328054	34339584	10	AUBES4506	20.58	jcf7180003676199	2644706	2646882		general transcription factor IIF, polypeptide 2a
ENSDARG00000052324	1	34651059	34655406	7	AUBES3660	69.85	jcf7180003676369	142926	140543		Uncharacterized protein
ENSDARG00000052329	1	34817260	34840332	10	AUBES4506	20.58	jcf7180003676199	2633943	2631370		Uncharacterized protein
ENSDARG00000058255	1	35076912	35117056	4	AUBES5267	65.271	jcf7180003675241	185942	187900		potassium channel tetramerisation domain containing 15
ENSDARG00000075798	1	35183733	35196266	22	AUBES3059	66.01	jcf7180003676359	3709951	3715252	178100	ubiquitin specific peptidase 38
ENSDARG00000037018	1	35202952	35317774	22	AUBES3059	66.01	jcf7180003676359	3644086	3641987		GRB2-associated binding protein 1
ENSDARG00000074677	1	35322204	35361833	22	AUBES3059	66.01	jcf7180003676359	3475647	3477784		Fras1 related extracellular matrix 3
ENSDARG00000036755	1	36454193	36480262	25	AUBES5188	42.372	jcf7180003668264	1	2225		protein arginine methyltransferase 10 (putative)
ENSDARG00000078326	1	36480069	36621189	25	AUBES5188	42.372	jcf7180003664345	21192	19824		Rho GTPase activating protein 10
ENSDARG00000037025	1	36643724	36936660	25	AUBES5188	42.372	jcf7180003673025	106105	109359		nuclear receptor subfamily 3, group C, member 2
ENSDARG00000095546	1	37897922	37917715	25	AUBES4674	0	jcf7180003676292d	1306379	1306598		si:ch211-205a14.7
ENSDARG00000005479	1	39750404	40142441	23	AUBES2736	17.329	jcf7180003676420	76228	78675	782538	odd Oz/ten-m homolog 3
ENSDARG00000036990	1	40175765	40221985	23	AUBES2736	17.329	jcf7180003676420	130324	131097		dCMP deaminase
ENSDARG00000007387	1	40222310	40242717	23	AUBES2736	17.329	jcf7180003676420	143198	144960		interferon regulatory factor 2a
ENSDARG00000024828	1	40245069	40258446	23	AUBES2736	17.329	jcf7180003676420	166327	167420		transmembrane protein 134
ENSDARG00000070162	1	40260855	40340079	23	AUBES2736	17.329	jcf7180003676420	189067	187071		storkhead box 2
ENSDARG00000013042	1	40343979	40377036	23	AUBES2736	17.329	jcf7180003676420	254153	251289		inhibitor of growth family, member 2
ENSDARG00000069699	1	40357602	40401983	23	AUBES2736	17.329	jcf7180003676420	269258	269577		aryl hydrocarbon receptor interacting protein
ENSDARG00000094543	1	40383064	40384231	23	AUBES2736	17.329	jcf7180003676420	260550	262397		superoxide dismutase 3, extracellular
ENSDARG00000069700	1	40402046	40408329	23	AUBES2736	17.329	jcf7180003676420	275202	277090		cyclin-dependent kinase 2 associated protein 2
ENSDARG00000069701	1	40416055	40422389	23	AUBES2736	17.329	jcf7180003676420	282618	287710		leucine-rich repeat LGI family, member 2b
ENSDARG00000020857	1	40426579	40445530	23	AUBES2736	17.329	jcf7180003676420	290529	287807		coiled-coil domain containing 149b
ENSDARG00000093120	1	40449930	40479496	23	AUBES2736	17.329	jcf7180003676420	316815	317789		si:dkey-117m1.4
ENSDARG00000074662	1	40487641	40495354	23	AUBES2736	17.329	jcf7180003676420	345183	343753		si:dkey-117m1.3
ENSDARG00000079631	1	40509087	40532942	23	AUBES2736	17.329	jcf7180003676420	368664	370994		zinc finger protein 91 homolog (mouse)
ENSDARG00000018587	1	40533016	40539300	6	AUBES3307	40.83	jcf7180003676378a	3699356	3699988	130063	zgc:152658
ENSDARG00000078182	1	40540711	40542933	6	AUBES3307	40.83	jcf7180003676378a	3708322	3709816		zgc:194443
ENSDARG00000078251	1	40601010	40619684	6	AUBES3307	40.83	jcf7180003676378a	3655408	3659919		testis-specific kinase 1
ENSDARG00000008457	1	40629794	40650948	6	AUBES3307	40.83	jcf7180003676378a	3624101	3621374		fatty acid amide hydrolase 2a
ENSDARG00000031435	1	40656189	40663079	6	AUBES3307	40.83	jcf7180003676378a	3594349	3590469		zgc:56493
ENSDARG00000077874	1	40683572	40700326	22	AUBES3059	66.01	jcf7180003676359	3518215	3521000	38587	si:dkey-265k11.2
ENSDARG00000069710	1	40700595	40722159	22	AUBES3059	66.01	jcf7180003676359	3613064	3617349		si:dkey-27f16.4
ENSDARG00000079552	1	40726408	40911858	6	AUBES3307	40.83	jcf7180003676378a	3488910	3492482		mastermind-like 3 (Drosophila)
ENSDARG00000087333	1	40955058	40962131	6	AUBES4049	41.295	jcf7180003670470	28618	24745	195987	short coiled-coil protein a
ENSDARG00000009315	1	40965275	41000910	6	AUBES4049	41.295	jcf7180003670470	33988	33522		calmegin
ENSDARG00000030368	1	41005810	41031327	6	AUBES4049	41.295	jcf7180003670470	72326	70395		N(alpha)-acetyltransferase 15, NatA auxiliary subunit b
ENSDARG00000052895	1	41137978	41151045	6	AUBES4049	41.295	jcf7180003670470	103164	100132		HtrA serine peptidase 3a
ENSDARG00000074600	1	41175367	41178331	6	AUBES4049	41.295	jcf7180003672319	36670	35312	26319	G protein-coupled receptor 78
ENSDARG00000075521	1	41182655	41201686	6	AUBES4049	41.295	jcf7180003672319	17951	15518		carboxypeptidase Z
ENSDARG00000007941	1	41290722	41292304	8	AUBES3365	42.77	jcf7180003676194a	1255294	1254090		H6 family homeobox 4
ENSDARG00000095651	1	41293585	41295724	6	AUBES4049	41.295	jcf7180003671655	17899	13730	81646	H6 homeo box 1
ENSDARG00000069669	1	41373859	41375231	6	AUBES4049	41.295	jcf7180003671655	95442	92938		adrenergic, alpha-2C-, receptor
ENSDARG00000033604	1	41512453	41522418	6	AUBES4144	39.001	jcf7180003672397	71910	68936	156433	low density lipoprotein receptor-related protein associated protein 1
ENSDARG00000060236	1	41523853	41573178	6	AUBES4144	39.001	jcf7180003672397	116255	118779		docking protein 7
ENSDARG00000036774	1	41582558	41668886	6	AUBES4144	39.001	jcf7180003672397	148172	153220		regulator of G-protein signaling 12b
ENSDARG00000052866	1	41674936	41755089	6	AUBES1282	44.051	jcf7180003662895	57	4781		huntingtin
ENSDARG00000008706	1	41846743	41853059	6	AUBES4143	39.642	jcf7180003676364	1127155	1129935	27005	poly(A) binding protein interacting protein 2B
ENSDARG00000078108	1	41859317	41865833	6	AUBES4143	39.642	jcf7180003676364	1120454	1117839		docking protein 1a
ENSDARG00000075639	1	41868311	41873748	6	AUBES4143	39.642	jcf7180003676364	1104951	1110052		si:ch211-89o9.6
ENSDARG00000078016	1	41879162	41911414	25	AUBES5248	63.57	jcf7180003676325	532597	528028		deltex homolog 4 (Drosophila)
ENSDARG00000060252	1	41991774	41999628	29	AUBES4797	11.335	jcf7180003676419c	3364960	3366756	373328	mannosyl-oligosaccharide glucosidase
ENSDARG00000079277	1	42011513	42013926	29	AUBES4797	11.335	jcf7180003676419c	3352580	3351753		early growth response 4
ENSDARG00000078908	1	42049131	42138019	29	AUBES4797	11.335	jcf7180003676419c	3308085	3310317		F-box protein 41
ENSDARG00000036965	1	42153362	42200304	29	AUBES4797	11.335	jcf7180003676419c	3283332	3279388		ring finger protein 24
ENSDARG00000036967	1	42231672	42248506	29	AUBES4797	11.335	jcf7180003676419c	3247837	3245800		spermine oxidase
ENSDARG00000060264	1	42269691	42303114	29	AUBES4797	11.335	jcf7180003676419c	3229722	3230549		si:dkey-37g12.1
ENSDARG00000024101	1	42339730	42365102	29	AUBES4797	11.335	jcf7180003676419c	3182466	3184769		adrenoceptor alpha 1D
ENSDARG00000024785	1	42607580	43418249	29	AUBES5244	7.153	jcf7180003673543	67338	62752		catenin (cadherin-associated protein), alpha 2
ENSDARG00000052713	1	43159073	43161595	29	AUBES5244	7.153	jcf7180003668038	14638	17571		leucine rich repeat transmembrane neuronal 1
ENSDARG00000052712	1	44035000	44067104	17	AUBES5035	5.272	jcf7180003676351	2231041	2232135	335139	succinate-CoA ligase, GDP-forming, alpha subunit
ENSDARG00000052703	1	44068771	44074661	17	AUBES5035	5.272	jcf7180003676351	2223324	2224297		CDGSH iron sulfur domain 2
ENSDARG00000052700	1	44077553	44094640	17	AUBES5035	5.272	jcf7180003676351	144526	143570		si:dkey-162b23.4
ENSDARG00000052696	1	44096669	44110096	17	AUBES5035	5.272	jcf7180003676351	390703	389562		3-hydroxybutyrate dehydrogenase, type 2
ENSDARG00000075112	1	44184477	44274869	17	AUBES5035	5.272	jcf7180003676351	337964	340283		tachykinin receptor 3a
ENSDARG00000029898	1	44276758	44281942	17	AUBES5035	5.272	jcf7180003676351	330312	326944		cyclic nucleotide gated channel alpha 1
ENSDARG00000076277	1	44368916	44370139	17	AUBES5035	5.272	jcf7180003676351	266834	262533		Uncharacterized protein
ENSDARG00000075916	1	44371235	44383531	25	AUBES5248	63.57	jcf7180003676325	498478	495441		zgc:66472
ENSDARG00000052019	1	44393992	44423718	6	AUBES4143	39.642	jcf7180003676364	538801	543485	392965	si:ch73-109d9.1
ENSDARG00000089345	1	44436224	44449278	6	AUBES4143	39.642	jcf7180003676364	557774	561924		Uncharacterized protein
ENSDARG00000086717	1	44449883	44467566	6	AUBES4143	39.642	jcf7180003676364	578250	576722		Uncharacterized protein
ENSDARG00000090414	1	44477455	44482791	6	AUBES4143	39.642	jcf7180003676364	656403	661474		BTB (POZ) domain containing 18
ENSDARG00000059682	1	44693717	44708951	6	AUBES4143	39.642	jcf7180003676364	608696	612330		solute carrier family 43, member 3a
ENSDARG00000075845	1	44757228	44786957	6	AUBES4143	39.642	jcf7180003676364	638461	640636		catenin (cadherin-associated protein), delta 1
ENSDARG00000087943	1	44826683	44829970	9	AUBES4060	16.183	jcf7180003669568	6379	3474		BTB (POZ) domain containing 18
ENSDARG00000069114	1	44852042	44875455	6	AUBES4143	39.642	jcf7180003676364	681204	683750	600764	unc-93 homolog B1 (C. elegans)
ENSDARG00000016793	1	44895139	44902395	6	AUBES4143	39.642	jcf7180003676364	704481	701261		crystallin, beta B1, like 2
ENSDARG00000052012	1	44946555	44949026	6	AUBES4143	39.642	jcf7180003676364	728663	726548		reticulon 4 receptor-like 2 a
ENSDARG00000016263	1	44978994	45021911	6	AUBES4143	39.642	jcf7180003676364	765747	762068		zinc finger, DHHC-type containing 5a
ENSDARG00000007786	1	45024760	45037415	6	AUBES4143	39.642	jcf7180003676364	784645	786492		thioredoxin-related transmembrane protein 2b
ENSDARG00000009472	1	45037847	45046967	6	AUBES4143	39.642	jcf7180003676364	794473	796638		mediator complex subunit 19b
ENSDARG00000037748	1	45046970	45093536	6	AUBES4143	39.642	jcf7180003676364	814794	809807		solute carrier family 43, member 1b
ENSDARG00000002840	1	45107205	45159739	6	AUBES4143	39.642	jcf7180003676364	847043	843840		si:dkey-28b4.8
ENSDARG00000016994	1	45166433	45193409	6	AUBES4143	39.642	jcf7180003676364	884642	887761		structure specific recognition protein 1b
ENSDARG00000029718	1	45201632	45213868	6	AUBES4143	39.642	jcf7180003676364	909777	911397		purinergic receptor P2X, ligand-gated ion channel, 3b
ENSDARG00000094678	1	45240271	45252009	6	AUBES4143	39.642	jcf7180003676364	919805	921328		si:dkey-9i23.6
ENSDARG00000051989	1	45255776	45256657	6	AUBES4143	39.642	jcf7180003676364	928589	926803		transmembrane protein 187
ENSDARG00000095407	1	45258272	45267492	6	AUBES4143	39.642	jcf7180003676364	929689	928623		si:dkey-9i23.8
ENSDARG00000051986	1	45269800	45278549	6	AUBES4143	39.642	jcf7180003676364	941040	946292		NADH dehydrogenase (ubiquinone) Fe-S protein 8a
ENSDARG00000059653	1	45294184	45325450	6	AUBES4143	39.642	jcf7180003676364	957595	952465		lysine (K)-specific demethylase 2Aa
ENSDARG00000094133	1	45361995	45381491	6	AUBES4143	39.642	jcf7180003676364	983930	986432		si:dkey-9i23.11
ENSDARG00000093997	1	45380900	45384465	6	AUBES4143	39.642	jcf7180003676364	1023904	1019574		si:dkey-9i23.15
ENSDARG00000031836	1	45405387	45418016	6	AUBES4143	39.642	jcf7180003676364	1069567	1066339		vacuolar protein sorting 37 homolog C (S. cerevisiae)
ENSDARG00000089439	1	45441383	45452806	6	AUBES4143	39.642	jcf7180003676364	1091864	1093025		transmembrane protein 132A
ENSDARG00000030972	1	45458476	45469909	17	AUBES4279	6.002	jcf7180003661880	2869	5881		DnaJ (Hsp40) homolog, subfamily A, member 1, like
ENSDARG00000051970	1	45471471	45497637	17	AUBES3213	4.176	jcf7180003676338	5090826	5093829	79142	smu-1 suppressor of mec-8 and unc-52 homolog (C. elegans)
ENSDARG00000019778	1	45499247	45505056	17	AUBES3213	4.176	jcf7180003676338	5104837	5106403		ribosomal protein S6
ENSDARG00000051965	1	45519443	45531891	17	AUBES3213	4.176	jcf7180003676338	5135848	5133660		bloodthirsty-related gene family, member 1
ENSDARG00000087426	1	45540765	45550613	17	AUBES3213	4.176	jcf7180003676338	5136393	5138382		chromosome 20 open reading frame 27
ENSDARG00000069566	1	45594647	45612721	12	AUBES3469	66.719	jcf7180003665069	22534	25587		si:ch211-239f4.5
ENSDARG00000006225	1	45661398	45670821	10	AUBES2437	51.337	jcf7180003676422b	8385361	8382942	1031815	DEAD (Asp-Glu-Ala-Asp) box polypeptide 39Aa
ENSDARG00000052766	1	45673095	45760950	10	AUBES2437	51.337	jcf7180003676422b	8411865	8415589		ecotropic viral integration site 5-like
ENSDARG00000073976	1	45761521	45778821	10	AUBES2437	51.337	jcf7180003676422b	8448755	8445972		Uncharacterized protein
ENSDARG00000069632	1	45793835	45803328	10	AUBES2437	51.337	jcf7180003676422b	8462510	8458588		epithelial membrane protein 1
ENSDARG00000092240	1	45822583	45837115	10	AUBES2437	51.337	jcf7180003676422b	8496662	8498170		si:ch211-243a20.3
ENSDARG00000030376	1	45843255	46024295	10	AUBES2437	51.337	jcf7180003676422b	8597630	8599985		glutamate receptor, ionotropic, N-methyl D-aspartate 2B, genome duplicate b
ENSDARG00000069619	1	46040752	46087163	10	AUBES2437	51.337	jcf7180003676422b	8625988	8628443		activating transcription factor 7 interacting protein
ENSDARG00000030656	1	46087335	46104648	10	AUBES2437	51.337	jcf7180003676422b	8700190	8697904		septin 3
ENSDARG00000026068	1	46134420	46140137	10	AUBES2437	51.337	jcf7180003676422b	8731636	8728587		trafficking protein particle complex 5
ENSDARG00000069595	1	46177912	46215547	10	AUBES2437	51.337	jcf7180003676422b	8780979	8785071		Treacher Collins-Franceschetti syndrome 1
ENSDARG00000060184	1	46226243	46306861	10	AUBES2437	51.337	jcf7180003676422b	8834125	8838646		protein kinase N1
ENSDARG00000008279	1	46310620	46326871	10	AUBES2437	51.337	jcf7180003676422b	8856624	8854556		mitogen-activated protein kinase kinase 7
ENSDARG00000010773	1	46337385	46391325	10	AUBES2437	51.337	jcf7180003676422b	8884009	8881374		patatin-like phospholipase domain containing 6
ENSDARG00000025233	1	46393392	46394688	10	AUBES2437	51.337	jcf7180003676422b	8920498	8922156		lipoyltransferase 1
ENSDARG00000016548	1	46396047	46426613	10	AUBES2437	51.337	jcf7180003676422b	8942735	8944796		eukaryotic translation initiation factor 5B
ENSDARG00000073848	1	46429125	46517387	10	AUBES2437	51.337	jcf7180003676422b	8971542	8971219		Rho guanine nucleotide exchange factor (GEF) 7b
ENSDARG00000008131	1	46691464	46693213	10	AUBES2437	51.337	jcf7180003676422b	9111470	9110229		SRY-box containing gene 1b
ENSDARG00000008413	1	46760580	46898492	9	AUBES2938	9.421	jcf7180003676331a	1357115	1361807		ATPase, class VI, type 11A
ENSDARG00000029133	1	46902401	46947377	10	AUBES2437	51.337	jcf7180003676422b	9281899	9280275	709025	tubulin, gamma complex associated protein 3
ENSDARG00000075859	1	46991051	47091395	10	AUBES2437	51.337	jcf7180003676422b	9374912	9379588		mcf.2 cell line derived transforming sequence-like
ENSDARG00000036658	1	47095609	47114390	10	AUBES2437	51.337	jcf7180003676422b	9409566	9412037		calcium binding protein 39-like
ENSDARG00000036650	1	47114113	47130073	10	AUBES2437	51.337	jcf7180003676422b	9423306	9420515		cytidine and dCMP deaminase domain containing 1
ENSDARG00000036637	1	47149744	47151627	10	AUBES2437	51.337	jcf7180003676422b	9432401	9435139		ADP-ribosylation factor-like 11
ENSDARG00000036636	1	47157320	47161104	10	AUBES2437	51.337	jcf7180003676422b	9442275	9445234		emopamil binding protein-like
ENSDARG00000052641	1	47163803	47203746	10	AUBES2437	51.337	jcf7180003676422b	9452442	9449697		karyopherin (importin) alpha 3
ENSDARG00000052624	1	47207754	47215460	10	AUBES2437	51.337	jcf7180003676422b	9466005	9469421		SPRY domain containing 7a
ENSDARG00000036549	1	47334956	47372600	10	AUBES2437	51.337	jcf7180003676422b	9574389	9570836		1-acylglycerol-3-phosphate O-acyltransferase 3
ENSDARG00000036546	1	47385140	47421908	10	AUBES2437	51.337	jcf7180003676422b	9597607	9600651		pyridoxal (pyridoxine, vitamin B6) kinase b
ENSDARG00000036545	1	47443007	47454458	10	AUBES2437	51.337	jcf7180003676422b	9640444	9638234		transmembrane protease, serine 3
ENSDARG00000036542	1	47457343	47481249	10	AUBES2437	51.337	jcf7180003676422b	9646597	9648451		pbx/knotted 1 homeobox 1.2
ENSDARG00000000086	1	47492921	47586925	10	AUBES2437	51.337	jcf7180003676422b	9685295	9683581		intersectin 1 (SH3 domain protein)
ENSDARG00000026902	1	47586608	47602321	10	AUBES2437	51.337	jcf7180003676422b	9723840	9720607		crystallin, zeta (quinone reductase)-like 1
ENSDARG00000036592	1	47603375	47611426	10	AUBES2437	51.337	jcf7180003676422b	9736035	9732988		SET domain containing 4
ENSDARG00000069471	1	47637895	47648897	17	AUBES4969	4.646	jcf7180003676453	3684414	3686368		zgc:136614
ENSDARG00000036587	1	47662949	47670284	10	AUBES2437	51.337	jcf7180003676422b	9741154	9737602	605900	carbonyl reductase 1
ENSDARG00000043271	1	47675636	47699270	10	AUBES2437	51.337	jcf7180003676422b	9748020	9745122		MORC family CW-type zinc finger 3b
ENSDARG00000036687	1	47828751	47907556	10	AUBES2437	51.337	jcf7180003676422b	9896375	9894710		B-cell CLL/lymphoma 9
ENSDARG00000015076	1	47943139	47945957	10	AUBES2437	51.337	jcf7180003676422b	9908248	9912592		connexin 44.1
ENSDARG00000015559	1	47956830	47982467	10	AUBES2437	51.337	jcf7180003676422b	9936629	9937383		follistatin-like 1a
ENSDARG00000007734	1	47996995	48010591	10	AUBES2437	51.337	jcf7180003676422b	9957697	9958583		oligonucleotide/oligosaccharide-binding fold containing 1
ENSDARG00000060148	1	48013416	48188418	10	AUBES2437	51.337	jcf7180003676422b	10087247	10087491		SH3 and PX domains 2Aa
ENSDARG00000069438	1	48199031	48268849	10	AUBES2437	51.337	jcf7180003676422b	10107648	10102725		neuralized homolog a (Drosophila)
ENSDARG00000069435	1	48328726	48509475	10	AUBES2523	63.507	jcf7180003675856	109449	107870	857180	coiled-coil domain containing 147
ENSDARG00000075865	1	48606636	49100620	10	AUBES2523	63.507	jcf7180003675856	529199	527882		sortilin-related VPS10 domain containing receptor 3
ENSDARG00000076333	1	49109597	49185906	10	AUBES2523	63.507	jcf7180003675856	693115	696965		sortilin-related VPS10 domain containing receptor 1
ENSDARG00000036008	1	49773285	49802847	10	AUBES2863	65.23	jcf7180003676196	674627	675918	254525	calcyon neuron-specific vesicular protein
ENSDARG00000052468	1	49876948	49915948	10	AUBES2863	65.23	jcf7180003676196	733759	730488		glycogen synthase kinase 3 beta
ENSDARG00000018325	1	49921680	49938546	10	AUBES2863	65.23	jcf7180003676196	774778	778909		TAF5 RNA polymerase II, TATA box binding protein (TBP)-associated factor
ENSDARG00000052480	1	49941416	49987572	10	AUBES2863	65.23	jcf7180003676196	802985	799947		programmed cell death 11
ENSDARG00000036479	1	50016608	50018943	10	AUBES2863	65.23	jcf7180003676196	821468	824329		inositol 1,4,5-trisphosphate receptor interacting protein
ENSDARG00000092919	1	50020624	50027810	10	AUBES2863	65.23	jcf7180003676196	841524	836405		zona pellucida glycoprotein 3c
ENSDARG00000074052	1	50031495	50037014	22	AUBES3059	66.01	jcf7180003676359	4528001	4525881		si:ch211-281g13.5
ENSDARG00000074136	1	50039061	50051002	3	AUBES2550	72.32	jcf7180003676306	1546775	1544278		zgc:163136
ENSDARG00000075389	1	50053444	50064622	22	AUBES3059	66.01	jcf7180003676359	4525784	4525000		si:ch211-281g13.4
ENSDARG00000052512	1	50157411	50180405	10	AUBES2863	65.23	jcf7180003676196	920453	919086	48064	testis specific, 10
ENSDARG00000079501	1	50188711	50205475	10	AUBES2863	65.23	jcf7180003676196	950984	946280		si:ch211-149l1.2
ENSDARG00000031894	1	50321544	50410570	6	AUBES3307	40.83	jcf7180003676378a	3887261	3884449	373545	lymphocyte enhancer binding factor 1
ENSDARG00000030765	1	50416755	50426125	6	AUBES3307	40.83	jcf7180003676378a	3906141	3908250		hydroxyacyl-Coenzyme A dehydrogenase
ENSDARG00000026548	1	50430485	50439123	6	AUBES3307	40.83	jcf7180003676378a	3922827	3923756		cytochrome P450, family 2, subfamily U, polypeptide 1
ENSDARG00000052520	1	50440735	50457726	6	AUBES3307	40.83	jcf7180003676378a	3925611	3928581		sphingomyelin synthase 2
ENSDARG00000036494	1	50458790	50572686	6	AUBES3307	40.83	jcf7180003676378a	3941429	3943656		glutathione S-transferase, C-terminal domain containing
ENSDARG00000018721	1	50592523	50695089	6	AUBES3307	40.83	jcf7180003676378a	4146418	4143681		nephronectin
ENSDARG00000057099	1	50993336	51040923	22	AUBES3059	66.01	jcf7180003676359	4758330	4756590	375040	3'-phosphoadenosine 5'-phosphosulfate synthase 1
ENSDARG00000014098	1	51045922	51064113	22	AUBES3059	66.01	jcf7180003676359	4735675	4733961		polycystic kidney disease 2
ENSDARG00000016818	1	51073339	51097709	22	AUBES3059	66.01	jcf7180003676359	4649068	4647361		ATP-binding cassette, sub-family G (WHITE), member 2d
ENSDARG00000010655	1	51100794	51118114	22	AUBES3059	66.01	jcf7180003676359	4613466	4617362		protein phosphatase 1K (PP2C domain containing)
ENSDARG00000075785	1	51120951	51144304	22	AUBES3059	66.01	jcf7180003676359	4543846	4547966		si:ch73-190m4.1
ENSDARG00000075887	1	51146499	51198621	22	AUBES3059	66.01	jcf7180003676359	4518171	4516918		HECT and RLD domain containing E3 ubiquitin protein ligase 3
ENSDARG00000075564	1	51202171	51300156	22	AUBES3059	66.01	jcf7180003676359	4405443	4402180		family with sequence similarity 13, member A
ENSDARG00000030893	1	51303754	51347482	22	AUBES3059	66.01	jcf7180003676359	4381880	4385157		zgc:154142
ENSDARG00000075043	1	51357105	51368376	22	AUBES3059	66.01	jcf7180003676359	4332552	4328608		GPRIN family member 3
ENSDARG00000030703	1	51430588	51439279	10	AUBES4506	20.58	jcf7180003676199	1975632	1977248	117619	orthodenticle homolog 1a
ENSDARG00000017772	1	51478230	51500208	10	AUBES4506	20.58	jcf7180003676199	1948380	1950950		malate dehydrogenase 1a, NAD (soluble)
ENSDARG00000005578	1	51506478	51524949	10	AUBES4506	20.58	jcf7180003676199	1928390	1932142		UDP-glucose pyrophosphorylase 2a
ENSDARG00000024933	1	51530601	51548207	10	AUBES4506	20.58	jcf7180003676199	1926421	1925483		spastin
ENSDARG00000004427	1	51548880	51551650	10	AUBES4226	11.017	jcf7180003676366a	2559389	2556995	33570	dpy-30 homolog (C. elegans)
ENSDARG00000015540	1	51558297	51571727	10	AUBES4226	11.017	jcf7180003676366a	2552104	2554222		presenilin 2
ENSDARG00000043587	1	51575993	51582450	10	AUBES4226	11.017	jcf7180003676366a	2547831	2544664		steroid-5-alpha-reductase, alpha polypeptide 2a
ENSDARG00000030289	1	51614688	51667364	28	AUBES4275	70.643	jcf7180003676329	1515917	1519661		jagged 1a
ENSDARG00000005544	1	51700753	51707305	10	AUBES4506	20.58	jcf7180003676199	1729200	1730487	78637	BTB (POZ) domain containing 3a
ENSDARG00000008740	1	51712688	51729669	10	AUBES4506	20.58	jcf7180003676199	1734841	1731218		ESF1, nucleolar pre-rRNA processing protein, homolog (S. cerevisiae)
ENSDARG00000061629	1	51731024	51739160	10	AUBES4506	20.58	jcf7180003676199	1766093	1767601		NADH dehydrogenase (ubiquinone) complex I, assembly factor 5
ENSDARG00000074158	1	51739029	51779390	10	AUBES4506	20.58	jcf7180003676199	1778452	1777763		kinesin family member 16Ba
ENSDARG00000027497	1	51821592	51884292	10	AUBES4506	20.58	jcf7180003676292c	43787	39274	93937
ENSDARG00000043548	1	51899922	51915529	10	AUBES4506	20.58	jcf7180003676292c	55067	53803		autophagy related 4D, cysteine peptidase
ENSDARG00000052438	1	51916360	51936946	6	AUBES3514	40.802	jcf7180003675586	1468178	1471429		ARP2 actin-related protein 2a homolog (yeast)
ENSDARG00000052435	1	51953410	51983483	4	AUBES4496	55.513	jcf7180003669388	18200	17027		sprouty-related, EVH1 domain containing 2
ENSDARG00000002937	1	51983934	52033926	10	AUBES4506	20.58	jcf7180003676292c	114905	113502		myeloid ecotropic viral integration site 4.1a
ENSDARG00000074915	1	52046090	52054756	8	AUBES4401	43.337	jcf7180003676292b	2585990	2585931		Ewing tumor-associated antigen 1
ENSDARG00000069360	1	52066634	52100204	6	AUBES3773	40.988	jcf7180003675024	13839	9655		protein phosphatase 3 (formerly 2B), regulatory s1ubunit B, alpha isoform, b
ENSDARG00000091683	1	52102725	52115356	10	AUBES4506	20.58	jcf7180003676292c	188343	184959	76168	cannabinoid receptor interacting protein 1a
ENSDARG00000086184	1	52117857	52123828	10	AUBES4506	20.58	jcf7180003676292c	192611	194110		F-box protein 48
ENSDARG00000074182	1	52166980	52178893	10	AUBES4506	20.58	jcf7180003676292c	215602	217948		prokineticin receptor 1a
ENSDARG00000039424	1	52196040	52204177	10	AUBES4506	20.58	jcf7180003676199	2279421	2278221	469021	small nuclear ribonucleoprotein polypeptide B2
ENSDARG00000018891	1	52206821	52214585	10	AUBES4506	20.58	jcf7180003676199	2285917	2290354		ribonuclease H2, subunit A
ENSDARG00000025350	1	52215803	52223814	10	AUBES4506	20.58	jcf7180003676199	2315973	2312518		peroxiredoxin 2
ENSDARG00000074378	1	52226932	52228476	10	AUBES4506	20.58	jcf7180003676199	2317574	2316929		jun B proto-oncogene a
ENSDARG00000036471	1	52320998	52323243	10	AUBES4506	20.58	jcf7180003676199	2393440	2392141		DAN domain family, member 5
ENSDARG00000043226	1	52397836	52595159	10	AUBES4506	20.58	jcf7180003676199	2467329	2468629		nuclear factor I/Xa
ENSDARG00000010442	1	52625090	52632239	10	AUBES4506	20.58	jcf7180003676199	2550374	2549214		ring finger protein 11a
ENSDARG00000018190	1	52632454	52647919	10	AUBES4506	20.58	jcf7180003676199	2557705	2555615		arsA arsenite transporter, ATP-binding, homolog 1 (bacterial)
ENSDARG00000079163	1	52657568	52665061	10	AUBES4506	20.58	jcf7180003676199	2566970	2564796		bestrophin 2
ENSDARG00000018107	1	52673842	52696205	10	AUBES2437	51.337	jcf7180003676422b	8288575	8285921	32034	RAB3D, member RAS oncogene family, a
ENSDARG00000059951	1	52697935	52705876	10	AUBES2437	51.337	jcf7180003676422b	8278097	8281521		phospholipase D family, member 6
ENSDARG00000059948	1	52759057	52787853	10	AUBES2863	65.23	jcf7180003676196	1829575	1824528		heparan sulfate (glucosamine) 3-O-sulfotransferase 6
ENSDARG00000089358	1	52838165	52866695	14	AUBES2235	50.372	jcf7180003676336c	6349639	6351974
ENSDARG00000076828	1	52924473	52925883	17	AUBES3213	4.176	jcf7180003676338	5279854	5276367	316122	zgc:194101
ENSDARG00000036415	1	52956731	52973409	17	AUBES3213	4.176	jcf7180003676338	5296996	5295999		galactosidase, beta 1
ENSDARG00000003054	1	53012839	53033180	17	AUBES3213	4.176	jcf7180003676338	5316319	5316752		tachykinin receptor 3-like
ENSDARG00000074635	1	53057931	53123070	17	AUBES3213	4.176	jcf7180003676338	5373500	5376236		ATP-binding cassette, sub-family A (ABC1), member 1A
ENSDARG00000004634	1	53156866	53193726	17	AUBES3213	4.176	jcf7180003676338	5407185	5411499		oxysterol binding protein
ENSDARG00000086315	1	53239951	53240595	17	AUBES3213	4.176	jcf7180003676338	5441067	5439385		Uncharacterized protein
ENSDARG00000017423	1	53259935	53286415	17	AUBES4279	6.002	jcf7180003661880	25869	23902		protein associated with topoisomerase II homolog 1 (yeast)
ENSDARG00000052348	1	53288130	53316645	22	AUBES3059	66.01	jcf7180003676359	3741320	3738151	568669	SWI/SNF related, matrix associated, actin dependent regulator of chromatin, subfamily a, member 5
ENSDARG00000075201	1	53424876	53720812	22	AUBES3059	66.01	jcf7180003676359	4119962	4121338		inositol polyphosphate-4-phosphatase, type II
ENSDARG00000020494	1	53762195	53773351	22	AUBES3059	66.01	jcf7180003676359	4177585	4179839		zinc finger protein 330
ENSDARG00000024827	1	53775552	53794715	22	AUBES3059	66.01	jcf7180003676359	4195651	4196976		ring finger protein 150a
ENSDARG00000059900	1	53817569	53856799	22	AUBES3059	66.01	jcf7180003676359	4281221	4283326		TBC1 domain family, member 9 (with GRAM domain)
ENSDARG00000023151	1	53870145	53884605	25	AUBES4951	65.174	jcf7180003676192	554414	551364		uncoupling protein 1
ENSDARG00000052370	1	53887036	53945782	22	AUBES3059	66.01	jcf7180003676359	4313261	4309128		ELMO/CED-12 domain containing 2
ENSDARG00000052375	1	54009243	54022662	10	AUBES4506	20.58	jcf7180003676199	2240969	2236607	301831	zgc:66455
ENSDARG00000052376	1	54029576	54031260	10	AUBES4506	20.58	jcf7180003676199	2229393	2227223		UDP-GlcNAc:betaGal beta-1,3-N-acetylglucosaminyltransferase 2a
ENSDARG00000031203	1	54045655	54059982	10	AUBES4506	20.58	jcf7180003676199	2214865	2216939		copper metabolism (Murr1) domain containing 1
ENSDARG00000095360	1	54069591	54090067	10	AUBES4506	20.58	jcf7180003676199	2200633	2201995		si:ch211-213b8.4
ENSDARG00000079226	1	54106646	54121400	10	AUBES4506	20.58	jcf7180003676199	2195774	2192948		Uncharacterized protein
ENSDARG00000037734	1	54184472	54217570	10	AUBES4506	20.58	jcf7180003676199	2144474	2144049		ubiquitin specific peptidase 34
ENSDARG00000078041	1	54220653	54244553	10	AUBES4506	20.58	jcf7180003676199	2133948	2130047		exportin 1 (CRM1 homolog, yeast) a
ENSDARG00000089742	1	54247909	54255339	10	AUBES4506	20.58	jcf7180003676199	2112063	2109613		family with sequence similarity 161, member A
ENSDARG00000013475	1	54262347	54275393	10	AUBES4506	20.58	jcf7180003676199	2103590	2099734		chaperonin containing TCP1, subunit 4 (delta)
ENSDARG00000079973	1	54275483	54291088	10	AUBES4506	20.58	jcf7180003676199	2092288	2092136		pseudouridylate synthase 10
ENSDARG00000087205	1	54296204	54311074	10	AUBES4506	20.58	jcf7180003676199	2077379	2074975		v-akt murine thymoma viral oncogene homolog 3 (protein kinase B, gamma)
ENSDARG00000008490	1	54432431	54447381	10	AUBES4506	20.58	jcf7180003676292c	235415	234226	53101	LTV1 homolog (S. cerevisiae)
ENSDARG00000012341	1	54448598	54473846	10	AUBES4506	20.58	jcf7180003676292c	255574	253442		calpain 9
ENSDARG00000025808	1	54475847	54485532	10	AUBES4506	20.58	jcf7180003676292c	262825	262541		TAF5-like RNA polymerase II, p300/CBP-associated factor (PCAF)-associated factor
ENSDARG00000010078	1	54485864	54508660	10	AUBES4506	20.58	jcf7180003676199	1786652	1791137		nucleoporin 133
ENSDARG00000036371	1	54512688	54520286	25	AUBES5248	63.57	jcf7180003676325	449645	451144		actin, alpha 1a, skeletal muscle
ENSDARG00000025325	1	54521738	54532906	10	AUBES4506	20.58	jcf7180003676199	1817407	1822388	152337	centriole, cilia and spindle-associated protein
ENSDARG00000005626	1	54545844	54554610	10	AUBES4506	20.58	jcf7180003676199	1838069	1839566		Uncharacterized protein
ENSDARG00000010791	1	54580211	54592934	10	AUBES4506	20.58	jcf7180003676199	1855482	1857993		deltaA
ENSDARG00000075870	1	54603831	54630281	10	AUBES4506	20.58	jcf7180003676199	1880313	1876092
ENSDARG00000077790	1	54636220	54651493	10	AUBES4506	20.58	jcf7180003676199	1882962	1883966		DDB1 and CUL4 associated factor 15
ENSDARG00000075904	1	54655302	54674075	10	AUBES4506	20.58	jcf7180003676199	1901063	1902028		regulatory factor X, 1b (influences HLA class II expression)
ENSDARG00000042881	1	54692628	54704622	10	AUBES4226	11.017	jcf7180003676366a	2607351	2606039	602338	nth endonuclease III-like 1 (E. coli)
ENSDARG00000057669	1	54706627	54728998	10	AUBES4226	11.017	jcf7180003676366a	2590863	2592690		solute carrier family 9, subfamily A (NHE3, cation proton antiporter 3), member 3 regulator 2
ENSDARG00000042887	1	54733375	54746156	10	AUBES4226	11.017	jcf7180003676366a	2577300	2578189		transportin 2
ENSDARG00000086415	1	54750009	54821473	10	AUBES4226	11.017	jcf7180003676366a	2631538	2634789		tuberous sclerosis 2
ENSDARG00000030417	1	54829728	54941279	10	AUBES4226	11.017	jcf7180003676366a	2664797	2666590		polycystic kidney disease 1 (autosomal dominant)
ENSDARG00000028899	1	55153167	55161637	10	AUBES4226	11.017	jcf7180003676366a	2805010	2805225		tektin 4
ENSDARG00000078138	1	55177536	55188176	10	AUBES4226	11.017	jcf7180003676366a	2872480	2873374		si:ch211-202h22.8
ENSDARG00000073912	1	55189458	55199333	10	AUBES4226	11.017	jcf7180003676366a	2849203	2849847		si:ch211-202h22.7
ENSDARG00000075141	1	55213256	55222988	10	AUBES4226	11.017	jcf7180003676366a	2894894	2889968		G protein-coupled receptor, family C, group 5, member Bb
ENSDARG00000077721	1	55223065	55235466	10	AUBES4226	11.017	jcf7180003676366a	2905950	2907034		chromosome 16 open reading frame 88
ENSDARG00000059841	1	55240067	55245449	10	AUBES4226	11.017	jcf7180003676366a	2912103	2913322		exosome component 1
ENSDARG00000014068	1	55247077	55258273	10	AUBES4226	11.017	jcf7180003676366a	2921083	2922393		phosphoglycerate mutase 1b
ENSDARG00000033666	1	55276763	55294966	10	AUBES4226	11.017	jcf7180003676366a	2940306	2939260		phosphatidylinositol 4-kinase type 2 alpha
ENSDARG00000094782	1	55373529	55400998	17	AUBES4969	4.646	jcf7180003676453	3612842	3613064
ENSDARG00000069264	1	55404962	55428911	6	AUBES3777	38.418	jcf7180003676382	4818046	4820527
ENSDARG00000059835	1	55429143	55447233	10	AUBES4226	11.017	jcf7180003676366a	2971200	2970357		zinc finger, FYVE domain containing 27
ENSDARG00000036295	1	55448305	55471323	6	AUBES3514	40.802	jcf7180003675586	741836	737552		golgin A7 family, member Ba
ENSDARG00000089243	1	55489774	55498014	10	AUBES4226	11.017	jcf7180003676366a	2995714	2993957	288639	R3H domain and coiled-coil containing 1-like
ENSDARG00000026489	1	55499599	55511646	10	AUBES4226	11.017	jcf7180003676366a	3000756	3002254		KH-type splicing regulatory protein
ENSDARG00000005690	1	55517970	55536713	10	AUBES4226	11.017	jcf7180003676366a	3009386	3005497		Uncharacterized protein
ENSDARG00000028276	1	55542027	55546724	10	AUBES4226	11.017	jcf7180003676366a	3029579	3027359		Uncharacterized protein
ENSDARG00000002980	1	55551107	55577651	10	AUBES4226	11.017	jcf7180003676366a	3038053	3038668		vacuolar protein sorting 54 homolog (S. cerevisiae)
ENSDARG00000091592	1	55588235	55598025	10	AUBES4226	11.017	jcf7180003676366a	3047552	3049319		pellino E3 ubiquitin protein ligase 1
ENSDARG00000059060	1	55620125	55630034	10	AUBES4226	11.017	jcf7180003676366a	3068791	3071983		lectin, galactoside-binding-like a
ENSDARG00000069249	1	55634642	55649242	10	AUBES4226	11.017	jcf7180003676366a	3079543	3076787		aftiphilin a
ENSDARG00000052263	1	55663624	55670767	10	AUBES4226	11.017	jcf7180003676366a	3103133	3101590		si:ch73-131e21.5
ENSDARG00000031952	1	55677271	55684413	10	AUBES4226	11.017	jcf7180003676366a	3113900	3111684		myoglobin
ENSDARG00000019765	1	55708458	55722416	10	AUBES4226	11.017	jcf7180003676366a	3133776	3134532
ENSDARG00000075754	1	55730478	55750050	10	AUBES4226	11.017	jcf7180003676366a	3148483	3148843		methylthioribose-1-phosphate isomerase homolog (S. cerevisiae)
ENSDARG00000036281	1	55755229	55778413	10	AUBES4226	11.017	jcf7180003676366a	3177475	3174986		coiled-coil and C2 domain containing 1A
ENSDARG00000068255	1	55787173	55788301	3	AUBES3536	51.772	jcf7180003676316	3134040	3134714		nanos homolog 3
ENSDARG00000089765	1	55789911	55801379	10	AUBES4226	11.017	jcf7180003676366a	3187705	3184963	589997	Uncharacterized protein
ENSDARG00000017984	1	55833810	55838971	10	AUBES4226	11.017	jcf7180003676366a	3273735	3274453
ENSDARG00000086166	1	55890245	55891356	10	AUBES4226	11.017	jcf7180003676366a	3215493	3215053
ENSDARG00000090329	1	55978217	55994037	10	AUBES4226	11.017	jcf7180003676366a	2820073	2821721
ENSDARG00000089993	1	55989389	55994560	10	AUBES4226	11.017	jcf7180003676366a	3822570	3821936
ENSDARG00000041399	1	56183148	56185920	10	AUBES4226	11.017	jcf7180003676366a	3759495	3760790		Uncharacterized protein
ENSDARG00000079050	1	56205753	56206209	10	AUBES4226	11.017	jcf7180003676366a	3661303	3660067		Uncharacterized protein
ENSDARG00000095494	1	56242923	56247139	10	AUBES4226	11.017	jcf7180003676366a	3602107	3604397		si:ch73-341p18.5
ENSDARG00000075855	1	56270008	56286806	10	AUBES4226	11.017	jcf7180003676366a	3661665	3662687		si:ch73-341p18.7
ENSDARG00000041394	1	56285681	56290011	10	AUBES4226	11.017	jcf7180003676366a	3285010	3283199		DnaJ (Hsp40) homolog, subfamily B, member 1b
ENSDARG00000025904	1	56292396	56316957	10	AUBES4226	11.017	jcf7180003676366a	3302606	3305519		trans-2,3-enoyl-CoA reductase b
ENSDARG00000079062	1	56357456	56379908	10	AUBES4226	11.017	jcf7180003676366a	3322244	3324896		sterile alpha motif domain containing 1b
ENSDARG00000025547	1	56416613	56435399	7	AUBES2897	53.372	jcf7180003676444	4485229	4485738		si:ch73-343l4.6
ENSDARG00000043713	1	56450237	56461094	10	AUBES4226	11.017	jcf7180003676366a	3352826	3354577	45418	ASF1 anti-silencing function 1 homolog Bb
ENSDARG00000016809	1	56466029	56495655	10	AUBES4226	11.017	jcf7180003676366a	3340547	3337405		protein kinase, cAMP-dependent, catalytic, alpha, genome duplicate b
ENSDARG00000093198	1	56535325	56571729	10	AUBES4677	11.737	jcf7180003672414	6023	7019		complement component 3
ENSDARG00000053462	1	56654293	56669256	10	AUBES4226	11.017	jcf7180003676366a	3381317	3380177		complement component 3
ENSDARG00000012694	1	56676993	56723747	10	AUBES4677	11.737	jcf7180003672414	10767	12275		complement component c3a
ENSDARG00000078503	1	56734865	56760631	10	AUBES4226	11.017	jcf7180003676366a	3399787	3402683		DENN/MADD domain containing 1C
ENSDARG00000016301	1	56764159	56770684	24	AUBES1956	42.167	jcf7180003673845	1701	4066		zgc:65894
ENSDARG00000087359	1	56776445	56813502	10	AUBES4226	11.017	jcf7180003676366a	3369681	3368183	603001	complement component c3b
ENSDARG00000052207	1	56821454	56867334	10	AUBES4226	11.017	jcf7180003676366a	3376692	3378089		complement component c3c
ENSDARG00000036272	1	56891752	56908189	10	AUBES4226	11.017	jcf7180003676366a	3445830	3443286		glucagon receptor
ENSDARG00000025074	1	56969373	56981222	10	AUBES4226	11.017	jcf7180003676366a	3499538	3501830		Uncharacterized protein
ENSDARG00000040928	1	56989379	56990032	10	AUBES4226	11.017	jcf7180003676366a	3505593	3506883		Uncharacterized protein
ENSDARG00000063108	1	56993313	56995701	10	AUBES4226	11.017	jcf7180003676366a	3512860	3513825		Uncharacterized protein
ENSDARG00000067957	1	56998773	56999682	10	AUBES4226	11.017	jcf7180003676366a	3197281	3198475		Uncharacterized protein
ENSDARG00000059786	1	57093643	57102381	10	AUBES4226	11.017	jcf7180003676366a	3529767	3528586		Uncharacterized protein
ENSDARG00000091707	1	57263867	57289613	10	AUBES4226	11.017	jcf7180003676366a	3530985	3532304		Uncharacterized protein
ENSDARG00000073932	1	57301010	57318945	10	AUBES4226	11.017	jcf7180003676366a	3511561	3509740		Uncharacterized protein
ENSDARG00000093082	1	57328804	57333153	10	AUBES4226	11.017	jcf7180003676366a	3518356	3515839		Uncharacterized protein
ENSDARG00000094391	1	57351851	57355322	10	AUBES4226	11.017	jcf7180003676366a	3842727	3838606
ENSDARG00000054655	1	57373534	57379446	10	AUBES4226	11.017	jcf7180003676366a	3215115	3214350
ENSDARG00000043445	1	57450609	57454751	5	AUBES5089	43.418	jcf7180003676363	5712638	5715227	96857
ENSDARG00000093845	1	57542387	57547466	5	AUBES5089	43.418	jcf7180003676363	5701563	5703807
ENSDARG00000007289	1	57636523	57646803	10	AUBES4226	11.017	jcf7180003676366a	3631087	3630803	327037	meteorin, glial cell differentiation regulator-like
ENSDARG00000043431	1	57653318	57670482	10	AUBES4226	11.017	jcf7180003676366a	3622331	3623001		UDP-GlcNAc:betaGal beta-1,3-N-acetylglucosaminyltransferase-like 1
ENSDARG00000004633	1	57678409	57686541	10	AUBES4226	11.017	jcf7180003676366a	3586682	3583153		epsin 3
ENSDARG00000069194	1	57700573	57748929	10	AUBES4226	11.017	jcf7180003676366a	3551129	3552418		mycbp associated protein
ENSDARG00000026383	1	57737782	57741410	10	AUBES4226	11.017	jcf7180003676366a	3544122	3543742		Uncharacterized protein
ENSDARG00000069197	1	57825372	57829848	10	AUBES4226	11.017	jcf7180003676366a	2817978	2819495
ENSDARG00000086301	1	57834234	57840136	10	AUBES4226	11.017	jcf7180003676366a	2837798	2839527
ENSDARG00000093880	1	57961175	57963560	10	AUBES4226	11.017	jcf7180003676366a	3863412	3864810
ENSDARG00000013525	1	58029343	58041628	10	AUBES2437	51.337	jcf7180003676422b	8308722	8307544		zgc:153650
ENSDARG00000043426	1	58081166	58082686	10	AUBES4226	11.017	jcf7180003676366a	3719763	3719308	57460
ENSDARG00000089894	1	58130028	58138626	10	AUBES4226	11.017	jcf7180003676366a	2834687	2833587
ENSDARG00000087676	1	58186262	58194968	11	AUBES3204	38.042	jcf7180003676458b	4834820	4838899	57015	Uncharacterized protein
ENSDARG00000091772	1	58226966	58243277	11	AUBES3204	38.042	jcf7180003676458b	4843710	4847333		Uncharacterized protein
ENSDARG00000091288	1	58265629	58267053	15	AUBES4208	41.832	jcf7180003672301	7187	4553		Uncharacterized protein
ENSDARG00000090985	1	58405379	58408963	10	AUBES4226	11.017	jcf7180003676366a	3781969	3783170		Uncharacterized protein
ENSDARG00000074334	1	58441849	58448289	10	AUBES4226	11.017	jcf7180003663011	15188	11637		Uncharacterized protein
ENSDARG00000088781	1	58482375	58483019	18	AUBES3361	30.885	jcf7180003676413	3329816	3329654	33211	Uncharacterized protein
ENSDARG00000090599	1	58493151	58515586	18	AUBES3361	30.885	jcf7180003676413	3540561	3543548		Uncharacterized protein
ENSDARG00000088019	1	58668193	58677395	10	AUBES4226	11.017	jcf7180003674936	7	245		si:ch211-114l13.12
ENSDARG00000094608	1	58907742	58923684	5	AUBES4567	58.404	jcf7180003676354a	1026804	1026569		si:dkey-222h21.10
ENSDARG00000052086	1	59172005	59184715	15	AUBES2622	34.415	jcf7180003676349	2208361	2209743		zgc:174928
ENSDARG00000018436	1	59475545	59484499	10	AUBES1885	9.364	jcf7180003675828	167436	165149	337177	latrophilin 1
ENSDARG00000034273	1	59519116	59528888	10	AUBES1885	9.364	jcf7180003675828	226346	223407		secreted immunoglobulin domain 4
ENSDARG00000076795	1	59543537	59550894	10	AUBES1885	9.364	jcf7180003675828	173991	177468		latrophilin 1
ENSDARG00000020270	1	59697247	59722698	10	AUBES1885	9.364	jcf7180003675828	90881	88453		dynamin 2
ENSDARG00000077953	1	59764489	59776970	10	AUBES1885	9.364	jcf7180003675828	67076	68165		thyroid hormone receptor interactor 10
ENSDARG00000088536	1	59781900	59786479	10	AUBES1885	9.364	jcf7180003675828	17859	18139		vav 1 guanine nucleotide exchange factor
ENSDARG00000089965	1	59789246	59796433	10	AUBES1885	9.364	jcf7180003675828	35770	34428		vav 1 guanine nucleotide exchange factor
ENSDARG00000086539	1	59799090	59812722	10	AUBES1885	9.364	jcf7180003675828	52642	53847		SH2 domain containing 3A
ENSDARG00000089667	1	59828265	59829577	23	AUBES5129	23.45	jcf7180003676324	4425132	4422130		microfibrillar-associated protein 4
ENSDARG00000043471	1	60061325	60068255	5	AUBES3590	45.746	jcf7180003676377	210960	210206		glutamyl-tRNA synthetase 2, mitochondrial
ENSDARG00000045627	1	60208634	60218577	2	AUBES3627	40.566	jcf7180003616192	1	429		cytochrome P450, family 3, subfamily A, polypeptide 65
ENSDARG00000089073	1	60320254	60332019	20	AUBES2059	32.974	jcf7180003676417	200408	198274		A kinase (PRKA) anchor protein 8-like
ENSDARG00000086333	2	73298	80311	11	AUBES1904	23.735	jcf7180003676315	3918424	3915120		Uncharacterized protein
ENSDARG00000038667	2	154495	158192	8	AUBES3357	10.525	deg7180002635128	1	169		FGGY carbohydrate kinase domain containing
ENSDARG00000059037	2	200138	211977	18	AUBES5242	33.505	jcf7180003676134	546758	548661		Mov10l1, Moloney leukemia virus 10-like 1, homolog (mouse)
ENSDARG00000077839	2	256480	277540	8	AUBES3538	4.041	jcf7180003675782	34134	33090		DEAH (Asp-Glu-Ala-His) box polypeptide 30
ENSDARG00000040683	2	304364	314202	11	AUBES1904	23.735	jcf7180003676315	3744627	3743576		meprin A, beta
ENSDARG00000076995	2	377851	385099	8	AUBES4368	6.058	jcf7180003662579	21263	22907		SHANK-associated RH domain interactor
ENSDARG00000005218	2	394830	410278	8	AUBES3538	4.041	jcf7180003675782	38637	42361	53021	Werner helicase interacting protein 1
ENSDARG00000091260	2	427011	447851	8	AUBES3538	4.041	jcf7180003675782	95596	91492		myosin light chain kinase family, member 4
ENSDARG00000091481	2	868219	870389	13	AUBES2071	41.393	jcf7180003637160	1180	633		forkhead box C1a
ENSDARG00000017195	2	895049	897768	8	AUBES4472	13.484	jcf7180003672991	5170	4812		forkhead box F2a
ENSDARG00000030896	2	902565	903497	8	AUBES4813	0	jcf7180003668376	44070	41983		forkhead box Q1a
ENSDARG00000006560	2	1038215	1063571	11	AUBES1904	23.735	jcf7180003676315	3668857	3670908	66136	interferon regulatory factor 4a
ENSDARG00000039850	2	1065725	1082670	11	AUBES1904	23.735	jcf7180003676315	3678773	3677654		dual specificity phosphatase 22b
ENSDARG00000006677	2	1088190	1104351	11	AUBES1904	23.735	jcf7180003676315	3707109	3708091		receptor (TNFRSF)-interacting serine-threonine kinase 1, like
ENSDARG00000022615	2	1128112	1169253	8	AUBES3380	28.907	jcf7180003676380	158892	157507		si:ch211-241e1.3
ENSDARG00000095614	2	1185863	1268105	8	AUBES3326	32.327	jcf7180003675539	68058	69080	127629	calcium channel, voltage-dependent, R type, alpha 1E subunit
ENSDARG00000076509	2	1308283	1313492	8	AUBES3326	32.327	jcf7180003675539	131727	130110		polymerase (RNA) II (DNA directed) polypeptide D
ENSDARG00000045137	2	1358788	1372630	8	AUBES3380	28.907	jcf7180003676380	288334	285254	42366	histamine receptor H4
ENSDARG00000053746	2	1386360	1401154	8	AUBES3380	28.907	jcf7180003676380	211225	212241		oxysterol binding protein-like 1A
ENSDARG00000075899	2	1522259	1622366	8	AUBES5277	38.383	jcf7180003675027	29950	24989		latrophilin 2
ENSDARG00000088210	2	1709545	1713492	8	AUBES4368	6.058	jcf7180003676371	182057	178743		exosome component 4
ENSDARG00000077130	2	1747679	1756376	27	AUBES4944	29.584	jcf7180003676372	1852222	1855702		B-cell CLL/lymphoma 10
ENSDARG00000078363	2	1760876	1787181	13	AUBES2526	109.697	jcf7180003676357	2881677	2882298	136805	mucolipin 3
ENSDARG00000039521	2	1792049	1810559	13	AUBES2526	109.697	jcf7180003676357	2894009	2892654		synovial sarcoma, X breakpoint 2 interacting protein
ENSDARG00000039522	2	1812389	1822105	13	AUBES2526	109.697	jcf7180003676357	2899012	2895893		zgc:112335
ENSDARG00000078856	2	1823446	1897681	13	AUBES2526	109.697	jcf7180003676357	2926186	2927901		solute carrier family 22, member 23
ENSDARG00000002970	2	2368246	2384584	8	AUBES2722	25.059	jcf7180003629145	2199	91		synovial sarcoma translocation, chromosome 18 (H. sapiens)
ENSDARG00000076426	2	2392229	2424395	8	AUBES4368	6.058	jcf7180003676371	13455	14777		Uncharacterized protein
ENSDARG00000087364	2	2428046	2446159	8	AUBES5036	38.477	jcf7180003667840	15682	20469		Uncharacterized protein
ENSDARG00000007480	2	2448547	2463377	8	AUBES5036	38.477	jcf7180003669657	7852	6193		retinal pigment epithelium-specific protein 65a
ENSDARG00000074571	2	2472964	2488188	8	AUBES4368	6.058	jcf7180003662579	14585	17606		glycosylphosphatidylinositol anchor attachment protein 1 homolog (yeast)
ENSDARG00000077288	2	2490000	2505953	8	AUBES2576	10.649	jcf7180003673149	55100	50637	99180	si:ch211-188c16.1
ENSDARG00000039516	2	2506994	2523112	8	AUBES2576	10.649	jcf7180003673149	73531	74407		complement component 8, alpha polypeptide
ENSDARG00000003290	2	2542618	2589180	8	AUBES2576	10.649	jcf7180003673149	80988	78088		disabled homolog 1b (Drosophila)
ENSDARG00000059125	2	2617661	2642068	8	AUBES4368	6.058	jcf7180003676371	168360	165880		protein kinase, cAMP-dependent, catalytic, beta b
ENSDARG00000042245	2	2654111	2659244	25	AUBES3101	55.99	jcf7180003676383	238773	240517	398794	myosin, light chain 4, alkali; atrial, embryonic
ENSDARG00000062377	2	2681130	2785846	25	AUBES3101	55.99	jcf7180003676383	310379	313670		corticotropin releasing hormone receptor 2
ENSDARG00000023713	2	2888643	2900295	25	AUBES3101	55.99	jcf7180003676383	414851	416323		aquaporin 1a, tandem duplicate 1
ENSDARG00000091027	2	2912958	2917596	25	AUBES3101	55.99	jcf7180003676383	427916	424283		aquaporin 1a, tandem duplicate 2
ENSDARG00000088246	2	2923616	2941632	25	AUBES3101	55.99	jcf7180003676383	457433	459457		THO complex 1
ENSDARG00000025889	2	2941647	2964335	25	AUBES3101	55.99	jcf7180003676383	465280	464701		ubiquitin specific protease 14 (tRNA-guanine transglycosylase)
ENSDARG00000058993	2	2970496	3052905	25	AUBES3101	55.99	jcf7180003676383	506231	503736
ENSDARG00000074995	2	3055167	3068257	13	AUBES1567	36.007	jcf7180003676311	3280642	3278601		eukaryotic translation initiation factor 2B, subunit 5 epsilon
ENSDARG00000056403	2	3070270	3086434	2	AUBES2152	79.895	jcf7180003676409a	940233	938744	270394	WW domain containing adaptor with coiled-coil b
ENSDARG00000056406	2	3091038	3098818	2	AUBES2152	79.895	jcf7180003676409a	951044	951381		BMP and activin membrane-bound inhibitor homolog (Xenopus laevis) b
ENSDARG00000058787	2	3255205	3340664	2	AUBES2152	79.895	jcf7180003676409a	1052635	1049980		teleost multiple tissue opsin a
ENSDARG00000058822	2	3599278	3652698	1	AUBES4860	25.673	jcf7180003621141	1	316		wingless-type MMTV integration site family, member 3A
ENSDARG00000079730	2	4011338	4016439	2	AUBES3184	55.781	jcf7180003676198a	149260	153265	293610	fuzzy homolog (Drosophila)
ENSDARG00000019541	2	4027400	4067063	2	AUBES3184	55.781	jcf7180003676198a	141154	142108		glutamic pyruvate transaminase (alanine aminotransferase) 2, like
ENSDARG00000036483	2	4089628	4092270	2	AUBES3184	55.781	jcf7180003676198a	127494	129862		complement component 1, q subcomponent-like 3b
ENSDARG00000063375	2	4097884	4110658	2	AUBES3184	55.781	jcf7180003676198a	123554	120630		phosphotriesterase related
ENSDARG00000058876	2	4124602	4172324	2	AUBES3184	55.781	jcf7180003676198a	108608	111296		matrix metallopeptidase 16b (membrane-inserted)
ENSDARG00000013847	2	4190333	4304948	2	AUBES3184	55.781	jcf7180003676198a	21141	17733		epidermal growth factor receptor a (erythroblastic leukemia viral (v-erb-b) oncogene homolog, avian)
ENSDARG00000017180	2	4310671	4353828	2	AUBES5241	46.906	jcf7180003631605	36	325		Niemann-Pick disease, type C1
ENSDARG00000025168	2	4358228	4380961	2	AUBES2152	79.895	jcf7180003676409a	912690	909363	153064	membrane protein, palmitoylated 7 (MAGUK p55 subfamily member 7)
ENSDARG00000074403	2	4440346	4511292	2	AUBES2152	79.895	jcf7180003676409a	1368620	1366846		peroxisomal biogenesis factor 5-like
ENSDARG00000019278	2	4530979	4541827	20	AUBES2059	32.974	jcf7180003676417	4366657	4368375		Uncharacterized protein
ENSDARG00000075716	2	4622092	4686262	2	AUBES2152	79.895	jcf7180003676409a	1092159	1087693	340335	tyrosine kinase, non-receptor, 2b
ENSDARG00000058784	2	4738463	4756752	2	AUBES2152	79.895	jcf7180003676409a	1132836	1128683		transferrin receptor 1a
ENSDARG00000029925	2	4792264	4962427	2	AUBES2152	79.895	jcf7180003676409a	1214910	1213354		discs, large (Drosophila) homolog 1, like
ENSDARG00000055498	2	5005145	5032086	14	AUBES4455	73.214	jcf7180003673011	20972	19136	41760	family with sequence similarity 132, member B
ENSDARG00000078598	2	5038156	5046905	14	AUBES4455	73.214	jcf7180003673011	18633	16027		si:ch1073-184j22.2
ENSDARG00000018272	2	5053651	5086066	20	AUBES3133	54.447	jcf7180003676438	2483705	2480056	347099	WD repeat domain 33
ENSDARG00000059695	2	5089269	5092304	20	AUBES3133	54.447	jcf7180003676438	2493044	2488674		dual specificity phosphatase 28
ENSDARG00000038258	2	5098931	5118311	20	AUBES3133	54.447	jcf7180003676438	2505955	2507023		protein C (inactivator of coagulation factors Va and VIIIa)
ENSDARG00000016081	2	5150687	5159828	20	AUBES3133	54.447	jcf7180003676438	2530188	2531921		claudin 15-like a
ENSDARG00000075181	2	5164062	5178585	20	AUBES3133	54.447	jcf7180003676438	2538530	2541004		cytokine receptor family member B16
ENSDARG00000077690	2	5205671	5221048	20	AUBES3133	54.447	jcf7180003676438	2554482	2550804		Mab-21 domain containing 2
ENSDARG00000027957	2	5243433	5322932	20	AUBES3133	54.447	jcf7180003676438	2457569	2456796		fibroblast growth factor 12a
ENSDARG00000003382	2	5351814	5366145	20	AUBES3133	54.447	jcf7180003676438	2427998	2426213		CWC25 spliceosome-associated protein homolog (S. cerevisiae)
ENSDARG00000093357	2	5391583	5400750	20	AUBES3133	54.447	jcf7180003676438	2370816	2365781		neuronal tyrosine-phosphorylated phosphoinositide-3-kinase adaptor 2
ENSDARG00000027986	2	5436277	5452716	4	AUBES4257	55.672	jcf7180003676333	4326169	4325251		solute carrier family 35 (UDP-glucuronic acid/UDP-N-acetylgalactosamine dual transporter), member D1b
ENSDARG00000056478	2	5530274	5565810	13	AUBES1567	36.007	jcf7180003676311	3294687	3298251		ArfGAP with coiled-coil, ankyrin repeat and PH domains 2
ENSDARG00000075980	2	5578811	5584297	8	AUBES4368	6.058	jcf7180003676371	1465619	1467001		transmembrane protein 125
ENSDARG00000034940	2	5590924	5641955	8	AUBES1610	43.688	jcf7180003676422a	6510579	6508398	313907	solute carrier family 1 (glutamate transporter), member 7a
ENSDARG00000012194	2	5647589	5682147	8	AUBES1610	43.688	jcf7180003676422a	6493735	6490067		sterol carrier protein 2a
ENSDARG00000022213	2	5694306	5707806	8	AUBES1610	43.688	jcf7180003676422a	6484018	6485231		uridine-cytidine kinase 2b
ENSDARG00000058734	2	5748881	5758079	8	AUBES1610	43.688	jcf7180003676422a	6475127	6471724		peroxiredoxin 1
ENSDARG00000022810	2	5769983	5791691	8	AUBES1610	43.688	jcf7180003676422a	6458793	6461711		Uncharacterized protein
ENSDARG00000076996	2	5794512	5823951	8	AUBES1610	43.688	jcf7180003676422a	6450601	6447496		importin 13
ENSDARG00000078329	2	5854588	5874907	8	AUBES1610	43.688	jcf7180003676422a	6443212	6440133		REC8 homolog (yeast)
ENSDARG00000039830	2	5885534	5891553	8	AUBES1610	43.688	jcf7180003676422a	6428096	6425726		guanine nucleotide binding protein (G protein), gamma 5
ENSDARG00000063223	2	5903803	5904831	8	AUBES1610	43.688	jcf7180003676422a	6422989	6418514		ADP-ribosylation factor-like 14
ENSDARG00000063218	2	5908158	5934900	19	AUBES4034	43.874	jcf7180003676345	5017675	5019196		protein phosphatase, Mg2+/Mn2+ dependent, 1La
ENSDARG00000001771	2	5946029	5958557	8	AUBES1610	43.688	jcf7180003642343	1	430		otolin 1a
ENSDARG00000089077	2	6216200	6223208	8	AUBES1610	43.688	jcf7180003676422a	5383769	5382541	3268968	regulator of G-protein signaling 1
ENSDARG00000036106	2	6240288	6253261	8	AUBES1610	43.688	jcf7180003676422a	5399016	5403271		regulator of G-protein signaling 18
ENSDARG00000075352	2	6439225	6509894	8	AUBES1610	43.688	jcf7180003676422a	5517587	5515503		family with sequence similarity 5, member C
ENSDARG00000017860	2	6590676	6593943	8	AUBES1610	43.688	jcf7180003676422a	5539492	5536696		regulator of G-protein signaling 5b
ENSDARG00000058701	2	6631445	6657350	8	AUBES1610	43.688	jcf7180003676422a	5555521	5558236
ENSDARG00000058695	2	6668120	6701310	8	AUBES1610	43.688	jcf7180003676422a	5572867	5569134		discoidin domain receptor tyrosine kinase 2b
ENSDARG00000029671	2	6704193	6762154	8	AUBES1610	43.688	jcf7180003676422a	5600096	5597601		xenotropic and polytropic retrovirus receptor 1
ENSDARG00000013858	2	6780044	6810356	8	AUBES1610	43.688	jcf7180003676422a	5630936	5628179		CDC14 cell division cycle 14 homolog A, a
ENSDARG00000004167	2	6837105	6853273	8	AUBES1610	43.688	jcf7180003676422a	5635237	5633510		zgc:110366
ENSDARG00000063182	2	6859952	6890072	8	AUBES1610	43.688	jcf7180003676422a	5646497	5647887		ring finger and CCCH-type domains 1
ENSDARG00000093342	2	6903525	6913915	8	AUBES1610	43.688	jcf7180003676422a	5664352	5663434		si:ch211-13f8.1
ENSDARG00000078299	2	6918043	6939984	8	AUBES1610	43.688	jcf7180003676422a	5666241	5670732
ENSDARG00000069342	2	6943374	6951681	8	AUBES1610	43.688	jcf7180003676422a	5680839	5678483		Kruppel-like factor 14
ENSDARG00000093159	2	6984391	6991133	8	AUBES1610	43.688	jcf7180003676422a	5702278	5706737		si:dkeyp-106c3.3
ENSDARG00000095239	2	7049396	7057989	8	AUBES1610	43.688	jcf7180003676422a	5713591	5718117		si:dkeyp-106c3.1
ENSDARG00000033713	2	7264635	7298101	8	AUBES1610	43.688	jcf7180003676422a	5769361	5766186		receptor-interacting serine-threonine kinase 2
ENSDARG00000016485	2	7362320	7480705	8	AUBES1610	43.688	jcf7180003676422a	5808919	5806254		coiled-coil domain containing 39
ENSDARG00000037371	2	7482658	7495864	8	AUBES1610	43.688	jcf7180003676422a	5816507	5819960		DCN1, defective in cullin neddylation 1, domain containing 1 (S. cerevisiae)
ENSDARG00000016477	2	7500004	7511589	8	AUBES1610	43.688	jcf7180003676422a	5825058	5828313		eukaryotic translation initiation factor 4A, isoform 2
ENSDARG00000004396	2	7533735	7541614	8	AUBES1610	43.688	jcf7180003676422a	5861465	5865173		UDP-GlcNAc:betaGal beta-1,3-N-acetylglucosaminyltransferase 5b
ENSDARG00000008966	2	7552562	7585043	8	AUBES1610	43.688	jcf7180003676422a	5871832	5873337		transducin (beta)-like 1 X-linked receptor 1
ENSDARG00000006568	2	7602709	7613741	8	AUBES1610	43.688	jcf7180003676422a	5891157	5892924		potassium large conductance calcium-activated channel, subfamily M, beta member 2
ENSDARG00000076959	2	7631895	7658416	8	AUBES1610	43.688	jcf7180003676422a	5907722	5905619		si:ch211-38m6.6
ENSDARG00000031548	2	7708988	7801920	8	AUBES1610	43.688	jcf7180003676422a	5953913	5950886		eph receptor B3a
ENSDARG00000008450	2	7815722	7831598	8	AUBES1610	43.688	jcf7180003676422a	5974393	5976318		procollagen C-endopeptidase enhancer 2a
ENSDARG00000039272	2	7845116	7895670	8	AUBES1610	43.688	jcf7180003676422a	5992848	5990884		plastin 1 (I isoform)
ENSDARG00000075007	2	7896790	7899153	8	AUBES1610	43.688	jcf7180003676422a	6004090	6007477		carbohydrate (N-acetylglucosamine-6-O) sulfotransferase 2
ENSDARG00000012816	2	8045450	8096540	8	AUBES1610	43.688	jcf7180003676422a	6020311	6022432		chromosome 3 open reading frame 58
ENSDARG00000058638	2	8371294	8396016	8	AUBES1610	43.688	jcf7180003676422a	6103800	6100330		si:ch211-71m22.1
ENSDARG00000029248	2	8433634	8447445	8	AUBES1610	43.688	jcf7180003676422a	6126399	6129315		far upstream element (FUSE) binding protein 1
ENSDARG00000016163	2	8501496	8561837	8	AUBES1610	43.688	jcf7180003676422a	6154103	6152128		ubiquitin specific peptidase 33
ENSDARG00000077581	2	8563505	8625237	8	AUBES1610	43.688	jcf7180003676422a	6158087	6162135		zinc finger, ZZ-type containing 3
ENSDARG00000012555	2	8630181	8844296	8	AUBES1610	43.688	jcf7180003676422a	6210064	6205690		adenylate kinase 5
ENSDARG00000024479	2	8846226	8922838	8	AUBES1610	43.688	jcf7180003676422a	6214181	6213235		phosphatidylinositol glycan, class K
ENSDARG00000039220	2	8945288	9044160	8	AUBES1610	43.688	jcf7180003676422a	6246668	6241155		ST6 (alpha-N-acetyl-neuraminyl-2,3-beta-galactosyl-1,3)-N-acetylgalactosaminide alpha-2,6-sialyltransferase 5a
ENSDARG00000058473	2	9114487	9273767	8	AUBES1610	43.688	jcf7180003676422a	6301852	6300409		ST6 (alpha-N-acetyl-neuraminyl-2,3-beta-galactosyl-1,3)-N-acetylgalactosaminide alpha-2,6-sialyltransferase 3
ENSDARG00000018562	2	9297672	9309055	8	AUBES1610	43.688	jcf7180003676422a	6329597	6331865		coatomer protein complex, subunit epsilon
ENSDARG00000038981	2	9315715	9334070	8	AUBES1610	43.688	jcf7180003676422a	6373225	6371882		zgc:153615
ENSDARG00000009488	2	9371736	9415099	8	AUBES1610	43.688	jcf7180003676422a	6343700	6347100		GIPC PDZ domain containing family, member 2
ENSDARG00000038978	2	9415509	9424697	8	AUBES1610	43.688	jcf7180003676422a	6340708	6338048		DnaJ (Hsp40) homolog, subfamily B, member 4
ENSDARG00000058354	2	9473203	9485168	8	AUBES1610	43.688	jcf7180003676422a	6393861	6392623		selenoprotein T, 1a
ENSDARG00000015707	2	9491507	9532978	8	AUBES3747	42.435	jcf7180003672081	36879	39022		dishevelled, dsh homolog 3 (Drosophila)
ENSDARG00000011233	2	9544319	9572728	8	AUBES1730	44.348	jcf7180003676024	79345	76442		phosphate cytidylyltransferase 1, choline, alpha a
ENSDARG00000002790	2	9578708	9607608	4	AUBES4257	55.672	jcf7180003676333	467552	462830		adaptor-related protein complex 2, mu 1 subunit, a
ENSDARG00000013613	2	9610654	9630761	8	AUBES2057	44.483	jcf7180003674852	18099	14624	94057	zgc:112421
ENSDARG00000062991	2	9651729	9704711	8	AUBES2057	44.483	jcf7180003674852	32063	29726		abl-interactor 1b
ENSDARG00000069280	2	9735018	9740663	15	AUBES2891	2.775	jcf7180003669636	4631	536		tRNA splicing endonuclease 15 homolog (S. cerevisiae)
ENSDARG00000063018	2	9845472	9850467	8	AUBES1730	44.348	jcf7180003668816	2190	476		family with sequence similarity 78, member B
ENSDARG00000019924	2	9852644	9865826	8	AUBES5155	44.563	jcf7180003668193	4893	3119	34444	cytidylate kinase
ENSDARG00000069295	2	9876231	9887088	8	AUBES5155	44.563	jcf7180003668193	12601	10146		B-cell CLL/lymphoma 6a, genome duplicate b
ENSDARG00000012682	2	9935926	9940736	8	AUBES1610	43.688	jcf7180003676422a	6934653	6938560		profilin 2 like
ENSDARG00000021324	2	9949381	9958330	2	AUBES5332	72.497	jcf7180003671934	56053	52394	32003	NOL1/NOP2/Sun domain family, member 4
ENSDARG00000009922	2	9974227	9981384	2	AUBES5332	72.497	jcf7180003671934	76529	73755		diencephalon/mesencephalon homeobox 1a
ENSDARG00000043581	2	10071950	10075877	2	AUBES5332	72.497	jcf7180003675698	41593	43563		growth arrest and DNA-damage-inducible, alpha, a
ENSDARG00000058348	2	10187884	10242089	2	AUBES5332	72.497	jcf7180003675378	67945	65483	290647	scinderin like b
ENSDARG00000078822	2	10259668	10355322	2	AUBES5332	72.497	jcf7180003675378	30488	34386		centriolin
ENSDARG00000093077	2	10259795	10272567	2	AUBES5332	72.497	jcf7180003675378	52897	55688		centriolin
ENSDARG00000005590	2	10398979	10423736	2	AUBES5332	72.497	jcf7180003675378	25709	24763		metal response element binding transcription factor 2
ENSDARG00000062955	2	10433352	10478531	2	AUBES5332	72.497	jcf7180003675378	7191	9488		family with sequence similarity 69, member A
ENSDARG00000038397	2	10582838	10612358	2	AUBES4858	70.16	jcf7180003668501	11827	13537	66365	RNA polymerase II associated protein 2
ENSDARG00000058267	2	10612459	10649203	2	AUBES4858	70.16	jcf7180003668501	18889	18159		glomulin, FKBP associated protein a
ENSDARG00000023584	2	10655336	10669070	20	AUBES3133	54.447	jcf7180003676438	2110765	2107346	798892	cell division cycle 7 homolog (S. cerevisiae)
ENSDARG00000062916	2	10705328	10723075	20	AUBES3133	54.447	jcf7180003676438	2127488	2125814		mitochondrial ribosomal protein L37
ENSDARG00000058218	2	10860360	10874219	20	AUBES3133	54.447	jcf7180003676438	2178518	2182545		family with sequence similarity 151, member A
ENSDARG00000016074	2	10895509	10910704	20	AUBES3133	54.447	jcf7180003676438	2184210	2186999		crystallin, zeta (quinone reductase)
ENSDARG00000002330	2	10997100	11001473	20	AUBES3133	54.447	jcf7180003676438	2228485	2230158		LIM homeobox 8a
ENSDARG00000017398	2	11008119	11259816	20	AUBES3133	54.447	jcf7180003676438	2240583	2244999		solute carrier family 44, member 5a
ENSDARG00000016233	2	11274377	11295652	20	AUBES3133	54.447	jcf7180003676438	2300076	2295931		short chain dehydrogenase/reductase family 16C, member 5a
ENSDARG00000058114	2	11424558	11440036	20	AUBES3133	54.447	jcf7180003676438	2334362	2333158		inositol monophosphatase domain containing 1
ENSDARG00000039203	2	11442481	11454228	20	AUBES3133	54.447	jcf7180003676438	2337084	2335611		mitochondrial fission factor
ENSDARG00000089225	2	11714916	11737238	8	AUBES1610	43.688	jcf7180003676422a	6837854	6834222		TROVE domain family, member 2
ENSDARG00000079665	2	11899842	12034000	8	AUBES1730	44.348	jcf7180003676024	43545	47517	187696	G protein-coupled receptor 158
ENSDARG00000011683	2	12062931	12087538	8	AUBES1730	44.348	jcf7180003676024	12107	17367		phosphoribosyl transferase domain containing 1
ENSDARG00000075673	2	12099800	12198630	8	AUBES1730	44.348	jcf7180003673946	21977	19606		Rho GTPase activating protein 21b
ENSDARG00000024744	2	12198703	12424750	8	AUBES1610	43.688	jcf7180003676422a	7219689	7222254	630830	dipeptidyl-peptidase 6b
ENSDARG00000075560	2	12639649	12829533	8	AUBES1610	43.688	jcf7180003676422a	7092590	7095234		myeloid/lymphoid or mixed-lineage leukemia 3b
ENSDARG00000001933	2	12848791	12941196	19	AUBES4034	43.874	jcf7180003676345	4281892	4280511		protein kinase, AMP-activated, gamma 2 non-catalytic subunit
ENSDARG00000089109	2	12979720	13007658	8	AUBES1610	43.688	jcf7180003676422a	7023698	7019819	194964	B-cell CLL/lymphoma 2
ENSDARG00000012021	2	13016280	13046785	8	AUBES1610	43.688	jcf7180003676422a	7046097	7045798		3-ketodihydrosphingosine reductase
ENSDARG00000069175	2	13047975	13060553	8	AUBES1610	43.688	jcf7180003676422a	7055527	7051173		vacuolar protein sorting 4b (yeast)
ENSDARG00000003944	2	13168221	13174684	8	AUBES1610	43.688	jcf7180003676422a	6977439	6974435
ENSDARG00000058090	2	13254294	13461565	8	AUBES5330	44.465	jcf7180003668057	7457	6928		WD repeat domain 65
ENSDARG00000077463	2	13523455	13524358	8	AUBES5330	44.465	jcf7180003675784	79513	81347		leptin receptor overlapping transcript
ENSDARG00000054980	2	13526922	13550157	8	AUBES5330	44.465	jcf7180003668057	6777	5839		EBNA1 binding protein 2
ENSDARG00000054984	2	13575574	13634443	8	AUBES1610	43.688	jcf7180003676422a	6912267	6907298	198373	zinc finger and BTB domain containing 41
ENSDARG00000054999	2	13740482	13773947	8	AUBES1610	43.688	jcf7180003676422a	6964508	6966985		zgc:66475
ENSDARG00000074233	2	13915648	14057782	8	AUBES5155	44.563	jcf7180003668193	82398	81559	516688	phosphodiesterase 4B, cAMP-specific b
ENSDARG00000077269	2	14312207	14432336	8	AUBES5155	44.563	jcf7180003668193	33061	36269		SH3-domain GRB2-like (endophilin) interacting protein 1
ENSDARG00000076665	2	14318806	14321829	3	AUBES1381	79.904	jcf7180003619993	61	343		Uncharacterized protein
ENSDARG00000092949	2	14611738	14618878	2	AUBES5387	41.968	deg7180002612393	1	237		si:ch73-366i20.1
ENSDARG00000057769	2	14813462	14815633	19	AUBES4034	43.874	jcf7180003676345	1036680	1040914		si:dkey-10f21.3
ENSDARG00000028131	2	14819195	14853746	22	AUBES1968	64.776	jcf7180003675838	521580	526594	43234	holocytochrome c synthetase a
ENSDARG00000057743	2	14855673	14862429	22	AUBES1968	64.776	jcf7180003675838	535756	532869		transmembrane protein 56
ENSDARG00000029856	2	14868993	14895878	8	AUBES4472	13.484	jcf7180003633150	1	652		calponin 3, acidic b
ENSDARG00000005673	2	14921325	14927551	4	AUBES4257	55.672	jcf7180003676333	389685	388827	462144	coagulation factor IIIb
ENSDARG00000062661	2	15030259	15115218	4	AUBES4257	55.672	jcf7180003676333	287531	286207		ATP-binding cassette, sub-family A (ABC1), member 4
ENSDARG00000039979	2	15120671	15145420	4	AUBES4257	55.672	jcf7180003676333	314954	313901		trans-2,3-enoyl-CoA reductase-like 2
ENSDARG00000009014	2	15210524	15383469	4	AUBES4257	55.672	jcf7180003676333	334228	331831		collagen, type XI, alpha 1b
ENSDARG00000073713	2	15610727	15720770	17	AUBES4969	4.646	jcf7180003676453	734425	732981		netrin g1b
ENSDARG00000012914	2	16019126	16179625	15	AUBES2622	34.415	jcf7180003676349	344378	346627	259929	Rho guanine nucleotide exchange factor (GEF) 4
ENSDARG00000079625	2	16204868	16270087	15	AUBES2622	34.415	jcf7180003676349	400625	399600		ataxia telangiectasia and Rad3 related
ENSDARG00000012325	2	16270210	16279055	15	AUBES2622	34.415	jcf7180003676349	404968	405936		Gen endonuclease homolog 1 (Drosophila)
ENSDARG00000019526	2	16280904	16299874	20	AUBES1271	43.759	jcf7180003675705	3385	5205		ArfGAP with FG repeats 1b
ENSDARG00000039152	2	16302921	16305991	15	AUBES2622	34.415	jcf7180003676349	412218	413695	61789	F-box protein 36b
ENSDARG00000079364	2	16308194	16309072	15	AUBES2622	34.415	jcf7180003676349	423551	421067		Uncharacterized protein
ENSDARG00000020602	2	16357036	16364710	15	AUBES2622	34.415	jcf7180003676349	426106	424160		G-protein-coupled receptor kinase 7a
ENSDARG00000015790	2	16368289	16386273	22	AUBES2737	66.259	jcf7180003676194c	58434	55447		ATPase, Na+/K+ transporting, beta 3a polypeptide
ENSDARG00000091652	2	16417594	16467843	15	AUBES2622	34.415	jcf7180003676349	445496	443310		5'-3' exoribonuclease 1
ENSDARG00000006200	2	16534447	16574921	4	AUBES4460	54.139	jcf7180003622356	5430	6760		eukaryotic translation initiation factor 4 gamma, 1
ENSDARG00000020289	2	16918145	16936147	2	AUBES5332	72.497	jcf7180003671934	49812	46930	88935	PIF1 5'-to-3' DNA helicase homolog (S. cerevisiae)
ENSDARG00000079907	2	17003072	17007080	2	AUBES5332	72.497	jcf7180003671934	26349	26735		si:ch211-234e14.2
ENSDARG00000015252	2	17085994	17214190	2	AUBES5332	72.497	jcf7180003662716	27174	29005		ST3 beta-galactoside alpha-2,3-sialyltransferase 3b
ENSDARG00000019103	2	17271981	17313945	2	AUBES5332	72.497	jcf7180003676097	50792	52166	327800	lysine (K)-specific demethylase 4A
ENSDARG00000005754	2	17349918	17599781	2	AUBES5332	72.497	jcf7180003676097	119612	123052		protein tyrosine phosphatase, receptor type, f, b
ENSDARG00000010267	2	17988789	18244676	1	AUBES2756	24.306	jcf7180003676186a	3145242	3143093		dihydropyrimidine dehydrogenase b
ENSDARG00000015901	2	18274456	18292829	22	AUBES1968	64.776	jcf7180003675838	444699	449002		polypyrimidine tract binding protein 2b
ENSDARG00000095093	2	18489887	18491896	18	AUBES3361	30.885	jcf7180003676413	3500595	3497942		si:dkey-236a14.4
ENSDARG00000057209	2	18777292	18837198	22	AUBES1968	64.776	jcf7180003675838	85077	79747	156420	lipid phosphate phosphatase-related protein type 5a
ENSDARG00000079671	2	18845341	18884569	22	AUBES1968	64.776	jcf7180003675838	35104	39089		lipid phosphate phosphatase-related protein type 4a
ENSDARG00000001913	2	18919836	18933712	22	AUBES1968	64.776	jcf7180003675838	2682	130		palmdelphin a
ENSDARG00000023701	2	19131620	19171555	2	AUBES3995	64.87	jcf7180003645500	23827	27774		zinc finger, FYVE domain containing 9a
ENSDARG00000075120	2	19180207	19205166	26	AUBES2698	45.676	jcf7180003676202e	5223992	5225418		coiled-coil and C2 domain containing 1B
ENSDARG00000020192	2	19218016	19234798	2	AUBES3995	64.87	jcf7180003662314	33259	35893	70403	cell division cycle 20 homolog
ENSDARG00000002412	2	19237376	19288419	2	AUBES3995	64.87	jcf7180003662314	26673	30045		elongation of very long chain fatty acids (FEN1/Elo2, SUR4/Elo3, yeast)-like 1a
ENSDARG00000069054	2	19460034	19463977	7	AUBES2639	66.567	jcf7180003676387b	4382224	4380067	289227	glutamate-ammonia ligase (glutamine synthase) a
ENSDARG00000089610	2	19717559	19749261	7	AUBES2639	66.567	jcf7180003676387b	4165001	4169023		pre-B-cell leukemia transcription factor 1a
ENSDARG00000012709	2	20242651	20295817	22	AUBES3406	66.152	jcf7180003665357	1136	2235		amylo-1, 6-glucosidase, 4-alpha-glucanotransferase a
ENSDARG00000075487	2	20325257	20368685	22	AUBES3406	66.152	jcf7180003676100	15761	19564		si:ch211-267e7.3
ENSDARG00000021480	2	20374342	20384758	22	AUBES4844	66.146	jcf7180003676334d	5136059	5131174	379020	olfactomedin-like 2Bb
ENSDARG00000076330	2	20430282	20436382	22	AUBES4844	66.146	jcf7180003676334d	5097024	5100639		dual specificity phosphatase 12
ENSDARG00000005593	2	20495131	20546256	22	AUBES4844	66.146	jcf7180003676334d	5058476	5060847		retinoid X receptor, gamma
ENSDARG00000010482	2	20566497	20584574	22	AUBES4844	66.146	jcf7180003676334d	5054946	5056397		proteoglycan 4a
ENSDARG00000052914	2	20584192	20662758	22	AUBES4844	66.146	jcf7180003676334d	5038425	5036075		translocated promoter region a (to activated MET oncogene)
ENSDARG00000042671	2	20662898	20675820	22	AUBES4844	66.146	jcf7180003676334d	5004498	5001854		chromosome 1 open reading frame 27
ENSDARG00000011886	2	20678954	20686429	22	AUBES4844	66.146	jcf7180003676334d	4996687	4999117		phosducin a
ENSDARG00000004539	2	20712497	20719864	22	AUBES4844	66.146	jcf7180003676334d	4970149	4971036		prostaglandin-endoperoxide synthase 2a
ENSDARG00000024546	2	20721899	20753362	22	AUBES4844	66.146	jcf7180003676334d	4944393	4947828		cytosolic phospholipase a2
ENSDARG00000042656	2	20788259	20790126	2	AUBES4165	16.713	jcf7180003662150	16138	18258		neuritin 1b
ENSDARG00000042652	2	20840352	20858154	2	AUBES2884	13.208	jcf7180003669053	13078	9719	32218	ras responsive element binding protein 1b
ENSDARG00000016399	2	20859660	20872570	2	AUBES2884	13.208	jcf7180003669053	30234	26335		RIO kinase 1 (yeast)
ENSDARG00000021200	2	20873367	20878695	2	AUBES2884	13.208	jcf7180003676297	8369	5575	257764	nebulette
ENSDARG00000063544	2	20886317	20951844	2	AUBES2884	13.208	jcf7180003676297	32651	28188		phosphatidylinositol-5-phosphate 4-kinase, type II, alpha
ENSDARG00000013076	2	20960930	20966517	2	AUBES2884	13.208	jcf7180003676297	41416	43707		B lymphoma Mo-MLV insertion region 1b
ENSDARG00000001940	2	20970998	20978561	2	AUBES2884	13.208	jcf7180003676297	61993	63702		DnaJ (Hsp40) homolog, subfamily C, member 1
ENSDARG00000091879	2	20981903	21039018	2	AUBES2884	13.208	jcf7180003676297	69851	68276		si:dkey-29d8.3
ENSDARG00000028878	2	21026266	21094983	2	AUBES2884	13.208	jcf7180003676297	106522	109129		vasoactive intestinal peptide receptor 1a
ENSDARG00000057751	2	21105860	21116657	2	AUBES2884	13.208	jcf7180003676297	131017	128365		zinc finger and BTB domain containing 47a
ENSDARG00000039052	2	21123259	21131131	2	AUBES2884	13.208	jcf7180003676297	143172	140000		kelch repeat and BTB (POZ) domain containing 5a
ENSDARG00000039051	2	21133813	21148101	19	AUBES4034	43.874	jcf7180003676345	199078	201187		hedgehog acyltransferase-like, a
ENSDARG00000062116	2	21152242	21177506	2	AUBES2884	13.208	jcf7180003676297	160857	166205	82836	CTD (carboxy-terminal domain, RNA polymerase II, polypeptide A) small phosphatase-like b
ENSDARG00000034080	2	21184002	21235078	2	AUBES2884	13.208	jcf7180003676297	173178	167898		phospholipase C, delta 1b
ENSDARG00000062272	2	21249272	21265553	4	AUBES5273	17.149	jcf7180003673104	80203	83664		AFG3 ATPase family member 3-like 2 (S. cerevisiae)
ENSDARG00000024759	2	21283052	21300265	2	AUBES2884	13.208	jcf7180003676297	213574	214681	248204	inhibin, beta Ab
ENSDARG00000016253	2	21404875	21415152	2	AUBES2884	13.208	jcf7180003676297	253840	257300		v-ral simian leukemia viral oncogene homolog A (ras related)
ENSDARG00000057184	2	21416700	21422016	2	AUBES2884	13.208	jcf7180003676297	274766	277377		chromosome 7 open reading frame 25
ENSDARG00000062251	2	21430651	21531256	2	AUBES2884	13.208	jcf7180003676297	317351	320392		F-box and leucine-rich repeat protein 7
ENSDARG00000075211	2	21562193	21617220	18	AUBES5018	39.54	jcf7180003670292	738	3059		chromodomain helicase DNA binding protein 7
ENSDARG00000032317	2	21779436	21901069	1	AUBES1924	22.596	jcf7180003676313	477015	477651	244072	thymocyte selection-associated high mobility group box
ENSDARG00000069018	2	21946657	21949389	1	AUBES1924	22.596	jcf7180003676313	456023	452476		cytochrome P450, family 7, subfamily A, polypeptide 1a
ENSDARG00000088073	2	22001581	22023508	1	AUBES1924	22.596	jcf7180003676313	429654	428094		family with sequence similarity 110, member B
ENSDARG00000027590	2	22049350	22073010	22	AUBES3167	59.793	jcf7180003676307d	4810209	4814194	269472	septin 2
ENSDARG00000039022	2	22075319	22094365	22	AUBES3167	59.793	jcf7180003676307d	4790486	4791503		serine/threonine kinase 25b
ENSDARG00000077323	2	22110767	22117094	22	AUBES3167	59.793	jcf7180003676307d	4773700	4776010		THAP domain containing 4
ENSDARG00000018478	2	22134387	22146295	22	AUBES3167	59.793	jcf7180003676307d	4763028	4766468		alanine-glyoxylate aminotransferase b
ENSDARG00000062024	2	22152026	22216234	22	AUBES3167	59.793	jcf7180003676307d	4739562	4744652		kinesin family member 1Ab
ENSDARG00000093112	2	22223136	22246097	22	AUBES3167	59.793	jcf7180003676307d	4694838	4690338		espin-like
ENSDARG00000031343	2	22253138	22259454	22	AUBES3167	59.793	jcf7180003676307d	4673361	4674275		RAB6B, member RAS oncogene family b
ENSDARG00000056784	2	22266590	22304197	22	AUBES3167	59.793	jcf7180003676307d	4659640	4657120		autoimmune regulator
ENSDARG00000061948	2	22309476	22318822	22	AUBES3167	59.793	jcf7180003676307d	4624959	4627181		angiomotin like 2b
ENSDARG00000077201	2	22338706	22385207	7	AUBES2639	66.567	jcf7180003676387b	4026525	4021775		myosin VIIBb
ENSDARG00000079352	2	22391020	22423741	6	AUBES3791	40.384	jcf7180003676119	2331937	2329470		Sin3A-associated protein b
ENSDARG00000005458	2	22496685	22536392	20	AUBES2059	32.974	jcf7180003676417	2673998	2671685		casein kinase 1, gamma 2a
ENSDARG00000023053	2	22753914	22806760	22	AUBES4844	66.146	jcf7180003676334d	4889026	4885979	65760	family with sequence similarity 129, member Ab
ENSDARG00000010381	2	22809088	22819674	22	AUBES4844	66.146	jcf7180003676334d	4933031	4928115		ring finger protein 2
ENSDARG00000068922	2	22984098	23009022	22	AUBES3167	59.793	jcf7180003676307d	4842005	4837940	208047	HFM1, ATP-dependent DNA helicase homolog (S. cerevisiae)
ENSDARG00000062113	2	23046115	23050291	22	AUBES3167	59.793	jcf7180003676307d	4843889	4848322		leucine rich repeat containing 8 family, member Da
ENSDARG00000019489	2	23053276	23065450	22	AUBES3167	59.793	jcf7180003676307d	4878393	4877175		general transcription factor IIB
ENSDARG00000006705	2	23068424	23128679	22	AUBES3167	59.793	jcf7180003676307d	4879452	4880878		protein kinase N2
ENSDARG00000062078	2	23149705	23181558	22	AUBES3167	59.793	jcf7180003676307d	4493922	4497770		heparan sulfate 2-O-sulfotransferase 1a
ENSDARG00000074940	2	23182115	23192145	22	AUBES3167	59.793	jcf7180003676307d	4484778	4483421		selenoprotein 15
ENSDARG00000076972	2	23495059	23498314	13	AUBES2045	49.894	jcf7180003675725	119385	119221		si:dkey-208k22.3
ENSDARG00000029881	2	23695890	23783096	22	AUBES3059	66.01	jcf7180003676359	1270859	1265790		potassium voltage-gated channel, subfamily H (eag-related), member 2
ENSDARG00000061848	2	23850967	23927192	1	AUBES4851	16.765	jcf7180003676337	2812904	2810014	157134	collagen, type XV, alpha 1b
ENSDARG00000017494	2	23932610	24008101	1	AUBES4851	16.765	jcf7180003676337	2585898	2588198		transforming growth factor, beta receptor 1 a
ENSDARG00000034189	2	24142810	24162533	19	AUBES2245	39.188	jcf7180003676202c	2728444	2727055		oxidative-stress responsive 1a
ENSDARG00000076068	2	24347533	24372807	20	AUBES4525	38.315	jcf7180003676276	2305088	2304216		CREB regulated transcription coactivator 1
ENSDARG00000056378	2	24532156	24537113	22	AUBES4026	0	jcf7180003668885	18660	20231		interferon gamma inducible protein 30
ENSDARG00000056367	2	24540024	24548501	20	AUBES4525	38.315	jcf7180003676276	2474071	2471188	92389	MPV17 mitochondrial membrane protein-like 2
ENSDARG00000013221	2	24550615	24632413	20	AUBES4525	38.315	jcf7180003676276	2412755	2415750		phosphodiesterase 4C, cAMP-specific a
ENSDARG00000056347	2	24637599	24648248	22	AUBES4026	0	jcf7180003668885	5897	8652		RAB3A, member RAS oncogene family, a
ENSDARG00000061887	2	24666576	24668529	16	AUBES2611	71.243	jcf7180003676451	3053928	3056968		si:dkey-149i17.9
ENSDARG00000011934	2	24706355	24714408	1	AUBES1157	2.959	jcf7180003676387a	3559382	3563648		glycogenin 1a
ENSDARG00000056262	2	24759987	24766030	22	AUBES4025	0.122	jcf7180003676159	2663	27		solute carrier family 35, member G2a
ENSDARG00000077722	2	25393831	25437998	22	AUBES4025	0.122	jcf7180003675570	14429	17623		protein phosphatase 2, regulatory subunit B'', alpha
ENSDARG00000078179	2	25463828	25688438	27	AUBES4654	39.302	jcf7180003676414	1404981	1407054		fibronectin type III domain containing 3Ba
ENSDARG00000056218	2	25806282	25963360	17	AUBES2730	5.273	jcf7180003618057	1	324		TRAF2 and NCK interacting kinase a
ENSDARG00000020031	2	26145596	26149343	17	AUBES2604	5.273	jcf7180003676330	2410328	2409679	210713	claudin 11a
ENSDARG00000005364	2	26208810	26304333	17	AUBES2604	5.273	jcf7180003676330	2499569	2502685		glutamate receptor, ionotropic, N-methyl-D-aspartate 3B
ENSDARG00000010144	2	26327266	26356309	17	AUBES2604	5.273	jcf7180003676330	2444363	2447355		lipid phosphate phosphatase-related protein type 3a
ENSDARG00000068587	2	26611284	26617263	20	AUBES3621	55.418	jcf7180003676346	95383	96513		Rab geranylgeranyltransferase, beta subunit
ENSDARG00000021120	2	26725023	26738798	22	AUBES4025	0.122	jcf7180003670124	11565	10556		transmembrane protein 48
ENSDARG00000038898	2	26740138	26744964	22	AUBES4025	0.122	jcf7180003668517	8130	6838	19065	zgc:113691
ENSDARG00000030591	2	26752943	26759203	22	AUBES4025	0.122	jcf7180003668517	12519	15250		leucine rich repeat containing 42
ENSDARG00000003517	2	26831083	26837078	1	AUBES4851	16.765	jcf7180003676337	1755588	1751744		inositol(myo)-1(or 4)-monophosphatase 1
ENSDARG00000078267	2	26838033	26869024	2	AUBES2884	13.208	jcf7180003676297	330934	333866		si:dkey-181m9.8
ENSDARG00000023542	2	27158567	27244127	7	AUBES2799	67.267	jcf7180003676121	555400	552313		cadherin 7, type 2
ENSDARG00000061461	2	27460033	27463608	2	AUBES4170	3.781	jcf7180003676454a	2305654	2309968	389900	dermatan sulfate epimerase-like
ENSDARG00000038894	2	27466576	27478351	2	AUBES4170	3.781	jcf7180003676454a	2321769	2322520		thioredoxin-related transmembrane protein 3
ENSDARG00000061450	2	27478631	27527497	2	AUBES4170	3.781	jcf7180003676454a	2349892	2349230		testis-specific kinase 2
ENSDARG00000077544	2	27526657	27534104	2	AUBES4170	3.781	jcf7180003676454a	2356053	2359103		target of EGR1, member 1 (nuclear)
ENSDARG00000093833	2	27534787	27539728	2	AUBES4170	3.781	jcf7180003676454a	2359615	2359174		si:ch73-382f3.1
ENSDARG00000079727	2	27542968	27549275	2	AUBES4170	3.781	jcf7180003676454a	2360123	2362233		selenoprotein P, plasma, 1b
ENSDARG00000055900	2	27639236	27692112	2	AUBES4170	3.781	jcf7180003676454a	2436976	2437653		zinc finger, SWIM-type containing 5
ENSDARG00000006818	2	27704338	27723973	2	AUBES4170	3.781	jcf7180003676454a	2445625	2441050		uroporphyrinogen decarboxylase
ENSDARG00000031715	2	27725640	27757359	2	AUBES4170	3.781	jcf7180003676454a	2456419	2455653		v-yes-1 Yamaguchi sarcoma viral related oncogene homolog
ENSDARG00000067916	2	27761944	27799950	2	AUBES4170	3.781	jcf7180003676454a	2475964	2477583		trimethylguanosine synthase homolog (S. cerevisiae)
ENSDARG00000089229	2	27829274	27849933	2	AUBES4170	3.781	jcf7180003676454a	2552470	2552007		Uncharacterized protein
ENSDARG00000015564	2	27967560	27989080	20	AUBES2059	32.974	jcf7180003676417	3141904	3140043	43632	7-dehydrocholesterol reductase
ENSDARG00000009903	2	27990088	28011192	20	AUBES2059	32.974	jcf7180003676417	3116236	3120520		NAD synthetase 1
ENSDARG00000090770	2	28011847	28021904	2	AUBES4170	3.781	jcf7180003676454a	2555053	2559104	89889	Uncharacterized protein
ENSDARG00000096095	2	28022981	28027100	2	AUBES4170	3.781	jcf7180003676454a	2577224	2572516		bucky ball
ENSDARG00000055370	2	28045787	28068414	2	AUBES4170	3.781	jcf7180003676454a	2605312	2606034		zgc:163121
ENSDARG00000015515	2	28100596	28101736	2	AUBES4170	3.781	jcf7180003676454a	2609977	2613281		melanocortin 4 receptor
ENSDARG00000011723	2	28125521	28143409	2	AUBES4268	1.911	jcf7180003676458a	6070622	6072788	941989	chromosome 5 open reading frame 22
ENSDARG00000014522	2	28216925	28270171	2	AUBES4268	1.911	jcf7180003676458a	6022092	6023595		cadherin 6
ENSDARG00000055843	2	28604768	28649116	2	AUBES4268	1.911	jcf7180003676458a	5755143	5757275		cadherin 10, type 2 (T2-cadherin)
ENSDARG00000078226	2	28710608	28831724	2	AUBES4268	1.911	jcf7180003676458a	5709383	5705398		cadherin 12, type 2 (N-cadherin 2)
ENSDARG00000061371	2	28964393	29067510	2	AUBES4268	1.911	jcf7180003676458a	5610138	5607589		cadherin 18, type 2
ENSDARG00000011166	2	29192215	29200240	1	AUBES1792	42.117	jcf7180003664552	5053	9988		carbonic anhydrase
ENSDARG00000014280	2	29324946	29407657	2	AUBES4268	1.911	jcf7180003676458a	5448809	5449851	786345	discs, large (Drosophila) homolog-associated protein 1a
ENSDARG00000014479	2	29425689	29426593	2	AUBES4268	1.911	jcf7180003676458a	5412279	5413205		pancreas specific transcription factor, 1a
ENSDARG00000031658	2	29557670	29608149	2	AUBES4268	1.911	jcf7180003676458a	5330698	5331579		si:ch211-207d6.2
ENSDARG00000005606	2	29617508	29638235	2	AUBES4268	1.911	jcf7180003676458a	5308098	5309990		PAX interacting (with transcription-activation domain) protein 1
ENSDARG00000038869	2	29640509	29653812	2	AUBES4268	1.911	jcf7180003676458a	5298240	5299795		5-hydroxytryptamine (serotonin) receptor 5A
ENSDARG00000038868	2	29691251	29694788	2	AUBES4268	1.911	jcf7180003676458a	5258493	5259335		engrailed 2b
ENSDARG00000003757	2	29701087	29710868	2	AUBES4268	1.911	jcf7180003676458a	5241396	5240646		canopy1
ENSDARG00000038867	2	29765373	29770264	2	AUBES4268	1.911	jcf7180003676458a	5195364	5193085		sonic hedgehog b
ENSDARG00000016699	2	29831318	29850278	2	AUBES4268	1.911	jcf7180003676458a	5145844	5150890		transient receptor potential cation channel, subfamily A, member 1a
ENSDARG00000038862	2	29859811	29892301	2	AUBES4268	1.911	jcf7180003676458a	5103201	5105740		potassium voltage-gated channel, Shab-related subfamily, member 2
ENSDARG00000007320	2	29892308	29897185	2	AUBES4268	1.911	jcf7180003676458a	5077480	5074012		ribosomal protein L7
ENSDARG00000012369	2	29897263	29901139	2	AUBES4268	1.911	jcf7180003676458a	5078058	5077877		retinol dehydrogenase 10b
ENSDARG00000045359	2	29960685	29964617	2	AUBES4268	1.911	jcf7180003676458a	5093293	5091180		transcription elongation factor B (SIII), polypeptide 1b
ENSDARG00000038826	2	30005551	30039129	2	AUBES4268	1.911	jcf7180003676458a	5036953	5039829		junctophilin 1b
ENSDARG00000061292	2	30083902	30087881	2	AUBES4268	1.911	jcf7180003676458a	5012653	5016595		peptidase inhibitor 15b
ENSDARG00000013293	2	30094482	30111291	2	AUBES4268	1.911	jcf7180003676458a	4993644	4995818		cysteine-rich secretory protein LCCL domain containing 1b
ENSDARG00000068483	2	30178657	30191780	8	AUBES4778	65.268	jcf7180003627327	11	345		neuropilin (NRP) and tolloid (TLL)-like 1
ENSDARG00000033451	2	30195739	30198041	8	AUBES4401	43.337	jcf7180003676292b	1950614	1953931	303595	family with sequence similarity 173, member B
ENSDARG00000076066	2	30204678	30241553	8	AUBES4401	43.337	jcf7180003676292b	1935649	1932723		membrane-associated ring finger (C3HC4) 6
ENSDARG00000015589	2	30246558	30264097	8	AUBES4401	43.337	jcf7180003676292b	1913548	1914835		ankyrin repeat domain 33Bb
ENSDARG00000003779	2	30269088	30408574	8	AUBES4401	43.337	jcf7180003676292b	1907392	1909899		catenin (cadherin-associated protein), delta 2b
ENSDARG00000077026	2	30428700	30436334	8	AUBES4401	43.337	jcf7180003676292b	1817668	1815758		G protein-coupled receptor 141
ENSDARG00000077687	2	30441997	30448963	8	AUBES4401	43.337	jcf7180003676292b	1803024	1801285		retinitis pigmentosa 1 (autosomal dominant)
ENSDARG00000038859	2	30467360	30499334	8	AUBES4401	43.337	jcf7180003676292b	1783915	1779914		regulator of G-protein signaling 20
ENSDARG00000025326	2	30624964	30627754	7	AUBES5114	68.949	jcf7180003676083	481040	483328		myosin, light chain 12, genome duplicate 2
ENSDARG00000061196	2	30701828	30732894	8	AUBES4401	43.337	jcf7180003676292b	2819934	2823059	316513	elastin microfibril interfacer 2a
ENSDARG00000027740	2	31012872	31018341	8	AUBES4401	43.337	jcf7180003676292b	2675714	2674503		adenylate cyclase activating polypeptide 1b
ENSDARG00000020929	2	31933330	31980162	8	AUBES1287	68.419	jcf7180003673445	161217	166066	270625	family with sequence similarity 49, member Ba
ENSDARG00000029463	2	31985773	32070919	8	AUBES1287	68.419	jcf7180003673445	133755	136857		ArfGAP with SH3 domain, ankyrin repeat and PH domain 1
ENSDARG00000028173	2	32109772	32175798	8	AUBES1287	68.419	jcf7180003673445	50815	50003		solute carrier family 4, anion exchanger, member 2a
ENSDARG00000074435	2	32193669	32203955	8	AUBES1287	68.419	jcf7180003673445	14036	15832		tetratricopeptide repeat domain 19
ENSDARG00000038785	2	32223429	32231413	8	AUBES3569	72.504	jcf7180003670582	10093	12773		ATP-binding cassette, sub-family F (GCN20), member 2a
ENSDARG00000038786	2	32232503	32276670	8	AUBES3569	72.504	jcf7180003662517	1880	335		SWI/SNF related, matrix associated, actin dependent regulator of chromatin, subfamily d, member 3a
ENSDARG00000038787	2	32279058	32292819	8	AUBES3569	72.504	jcf7180003668542	4948	6395		transmembrane and ubiquitin-like domain containing 1
ENSDARG00000077075	2	32296892	32312652	8	AUBES3569	72.504	jcf7180003661938	1523	161		Fas-activated serine/threonine kinase
ENSDARG00000032175	2	32371845	32389729	15	AUBES2622	34.415	jcf7180003676349	236146	232622	84565	poly-U binding splicing factor a
ENSDARG00000032951	2	32391243	32456410	15	AUBES2622	34.415	jcf7180003676349	215855	217975		nuclear receptor binding protein 2
ENSDARG00000004306	2	32461682	32474581	6	AUBES3793	38.099	jcf7180003676415	4261774	4262775	106814	kelch-like 18 (Drosophila)
ENSDARG00000011998	2	32479005	32486826	6	AUBES3793	38.099	jcf7180003676415	4248232	4250576		beaded filament structural protein 2, phakinin
ENSDARG00000055192	2	32498013	32508762	6	AUBES3793	38.099	jcf7180003676415	4239614	4242856		zgc:136930
ENSDARG00000055186	2	32514748	32516958	6	AUBES3793	38.099	jcf7180003676415	4224314	4226880		chemokine (C-C motif) receptor 9a
ENSDARG00000068366	2	32544110	32552316	6	AUBES3793	38.099	jcf7180003676415	4217746	4222777		si:dkey-154p10.3
ENSDARG00000007553	2	32561008	32564192	6	AUBES3793	38.099	jcf7180003676415	4194204	4189492		opsin 4.1
ENSDARG00000038789	2	32564477	32568496	6	AUBES3793	38.099	jcf7180003676415	4179786	4180181		transmembrane protein 53
ENSDARG00000060929	2	32770235	32934615	8	AUBES3569	72.504	jcf7180003669394	20437	18086		ring finger protein 220a
ENSDARG00000038792	2	33044397	33046563	15	AUBES2622	34.415	jcf7180003676349	144438	140552	349972	Kruppel-like factor 4
ENSDARG00000018534	2	33064484	33140673	15	AUBES2622	34.415	jcf7180003676349	70480	73245		solute carrier family 6 (neurotransmitter transporter, glycine), member 9
ENSDARG00000038793	2	33140286	33173149	15	AUBES2622	34.415	jcf7180003676349	36276	36659		coiled-coil domain containing 24
ENSDARG00000038794	2	33175185	33184246	15	AUBES2622	34.415	jcf7180003676349	27947	31942		zgc:113531
ENSDARG00000077994	2	33194963	33394369	15	AUBES2622	34.415	jcf7180003676349	2047275	2048334		UDP-Gal:betaGlcNAc beta 1,4- galactosyltransferase, polypeptide 2
ENSDARG00000002728	2	33514082	33539327	20	AUBES4525	38.315	jcf7180003676276	2164014	2166997		KISS1 receptor a
ENSDARG00000076228	2	33644786	33668083	8	AUBES5197	79.055	jcf7180003675830	67256	65684	211489	kinesin family member 2C
ENSDARG00000055026	2	33685224	33711408	8	AUBES5197	79.055	jcf7180003675830	87311	90556		patched 2
ENSDARG00000018106	2	33726830	33789927	8	AUBES5197	79.055	jcf7180003675830	120978	118854		eukaryotic translation initiation factor 2B, subunit 3 gamma
ENSDARG00000038801	2	33829975	33844754	8	AUBES5197	79.055	jcf7180003675830	193891	190778		kelch-like 20 (Drosophila)
ENSDARG00000038802	2	33846613	33856275	8	AUBES5197	79.055	jcf7180003675830	201672	203283		centromere protein L
ENSDARG00000060861	2	33852924	33891364	21	AUBES5012	23.076	jcf7180003672924	213108	209070	348578	aspartyl-tRNA synthetase 2, mitochondrial
ENSDARG00000014302	2	34098857	34201502	21	AUBES5012	23.076	jcf7180003672924	46609	50692		family with sequence similarity 5, member B
ENSDARG00000068323	2	34291015	34703231	5	AUBES5089	43.418	jcf7180003676363	4880414	4877696		astrotactin 1
ENSDARG00000076020	2	34707034	34823902	7	AUBES2897	53.372	jcf7180003676444	1020183	1021032	151016	pappalysin 2
ENSDARG00000079329	2	34837460	34858050	7	AUBES2897	53.372	jcf7180003676444	962652	960561		ring finger and WD repeat domain 2
ENSDARG00000020771	2	34961597	35194948	8	AUBES5373	79.082	jcf7180003672278	61001	59323		tenascin R (restrictin, janusin)
ENSDARG00000024829	2	35230251	35287808	8	AUBES5373	79.082	jcf7180003671468	12126	15523		tenascin W
ENSDARG00000068305	2	35312256	35315017	8	AUBES5373	79.082	jcf7180003676397	6587	4152		mitochondrial ribosomal protein S14
ENSDARG00000014731	2	35316287	35322203	8	AUBES5373	79.082	jcf7180003619140	1954	3552		calcyclin binding protein
ENSDARG00000038754	2	35324470	35332623	8	AUBES5373	79.082	jcf7180003675509	20539	25077		polo-like kinase 3 (Drosophila)
ENSDARG00000036257	2	35454168	35572494	8	AUBES5373	79.082	jcf7180003673938	114847	119867		RAS protein activator like 2
ENSDARG00000086959	2	36120139	36120656	17	AUBES3213	4.176	jcf7180003676338	4253702	4248827		Uncharacterized protein
ENSDARG00000068175	2	36326839	36329489	8	AUBES3381	44.427	jcf7180003675842	101360	99937	248494	inhibitor of growth family, member 5b
ENSDARG00000068177	2	36337663	36357699	8	AUBES3381	44.427	jcf7180003675842	84927	84408		p21 (CDKN1A)-activated kinase 2a
ENSDARG00000026990	2	36367284	36379989	8	AUBES3381	44.427	jcf7180003675842	76567	75517		kelch-like 6 (Drosophila)
ENSDARG00000012140	2	36385006	36394838	8	AUBES3381	44.427	jcf7180003675842	72333	73397		cyclin L1b
ENSDARG00000012591	2	36442190	36452796	8	AUBES3381	44.427	jcf7180003675842	62474	66205		programmed cell death 10b
ENSDARG00000074739	2	36535521	36540457	8	AUBES3381	44.427	jcf7180003675842	45107	49022		SLIT and NTRK-like family, member 3
ENSDARG00000019596	2	36549076	36575333	8	AUBES3381	44.427	jcf7180003675842	33145	30880		nardilysin (N-arginine dibasic convertase)
ENSDARG00000077470	2	36583306	36613716	20	AUBES3133	54.447	jcf7180003676438	777944	780984		family with sequence similarity 163, member A
ENSDARG00000060322	2	36634957	36639542	8	AUBES3381	44.427	jcf7180003675842	18143	15622		zgc:153654
ENSDARG00000060326	2	36641517	36653086	8	AUBES5330	44.465	jcf7180003643549	5392	1946		microtubule-associated protein 1S
ENSDARG00000038694	2	36810195	36824455	8	AUBES5330	44.465	jcf7180003673385	1044	1341		zgc:101744
ENSDARG00000038695	2	36844171	36855031	8	AUBES5330	44.465	jcf7180003671248	34377	36618		ELAV (embryonic lethal, abnormal vision, Drosophila)-like 1 (Hu antigen R)
ENSDARG00000004891	2	36855114	36867405	8	AUBES5330	44.465	jcf7180003643549	802	37		peroxisomal biogenesis factor 19
ENSDARG00000004173	2	36897647	36926913	8	AUBES3381	44.427	jcf7180003675842	11318	8608	33583	coatomer protein complex, subunit alpha
ENSDARG00000060345	2	36928632	36931230	8	AUBES3381	44.427	jcf7180003675842	11865	11448		apolipoprotein D
ENSDARG00000060354	2	36947844	36963370	8	AUBES5330	44.465	jcf7180003671248	18832	20816	38892	sterile alpha motif domain containing 7
ENSDARG00000019951	2	36966215	36986736	8	AUBES5330	44.465	jcf7180003671248	7413	9911		SEC62 homolog (S. cerevisiae)
ENSDARG00000060362	2	36988074	37002581	8	AUBES5330	44.465	jcf7180003673385	12492	11981		NAD kinase b
ENSDARG00000038700	2	37015921	37016992	8	AUBES5330	44.465	jcf7180003669649	3257	1499		G protein-coupled receptor 160
ENSDARG00000023933	2	37028246	37073405	8	AUBES5330	44.465	jcf7180003670030	58075	58820	94187	SKI-like oncogene a
ENSDARG00000021225	2	37086384	37122433	8	AUBES5330	44.465	jcf7180003670030	48749	47751		protein kinase C, iota
ENSDARG00000074447	2	37190409	37199251	8	AUBES3381	44.427	jcf7180003675842	111304	110244	33433	death-associated protein kinase 3
ENSDARG00000030448	2	37201502	37223842	8	AUBES3381	44.427	jcf7180003675842	120797	122997		signal peptide peptidase-like 2
ENSDARG00000089797	2	37206978	37210544	20	AUBES2059	32.974	jcf7180003676417	29738	30527		Uncharacterized protein
ENSDARG00000011157	2	37225077	37258737	8	AUBES3381	44.427	jcf7180003675842	139691	140397	387981	rho/rac guanine nucleotide exchange factor (GEF) 18a
ENSDARG00000011948	2	37265784	37353729	8	AUBES3381	44.427	jcf7180003675842	156806	157608		insulin receptor a
ENSDARG00000013117	2	37376911	37405474	8	AUBES3381	44.427	jcf7180003675842	168548	169574		hippocampus abundant transcript 1a
ENSDARG00000077410	2	37405755	37465784	8	AUBES3381	44.427	jcf7180003675842	211218	209650		myosin IXb
ENSDARG00000038709	2	37475050	37475934	8	AUBES3381	44.427	jcf7180003675842	222580	225294		myeloid-associated differentiation marker
ENSDARG00000054162	2	37496754	37517505	8	AUBES3381	44.427	jcf7180003675842	233057	234053		nuclear factor of activated T-cells, cytoplasmic, calcineurin-dependent 4
ENSDARG00000054170	2	37528039	37532476	8	AUBES3381	44.427	jcf7180003675842	248343	246167		si:dkeyp-66d1.2
ENSDARG00000068215	2	37536607	37561848	8	AUBES3381	44.427	jcf7180003675842	252229	254099		short chain dehydrogenase/reductase family 39U, member 1
ENSDARG00000079202	2	37575232	37585260	8	AUBES3381	44.427	jcf7180003675842	261604	264040		poly (ADP-ribose) polymerase family, member 2
ENSDARG00000053836	2	37589535	37603076	8	AUBES3381	44.427	jcf7180003675842	268990	272564		si:ch211-284o19.8
ENSDARG00000023303	2	37605291	37613058	8	AUBES3381	44.427	jcf7180003675842	289388	287193		zgc:66427
ENSDARG00000038713	2	37635490	37657771	22	AUBES2047	69.922	jcf7180003633191	1	554		telomerase-associated protein 1
ENSDARG00000030254	2	37666026	37670126	8	AUBES5330	44.465	jcf7180003670030	26891	30546	11457	cerebellin 9
ENSDARG00000007425	2	37670743	37677483	8	AUBES5330	44.465	jcf7180003670030	15797	13088		apolipoprotein L, 1
ENSDARG00000000324	2	37704438	37725422	8	AUBES1610	43.688	jcf7180003676422a	6525762	6526783	33594	DDB1 and CUL4 associated factor 8
ENSDARG00000053802	2	37736781	37738032	8	AUBES1610	43.688	jcf7180003676422a	6562663	6559947		cerebellin 5
ENSDARG00000038716	2	37742615	37756145	18	AUBES3449	8.692	jcf7180003674031	1322	3641		calsequestrin 1a
ENSDARG00000002031	2	37770447	37783417	16	AUBES2679	11.4	jcf7180003676386	617182	619169		TOX high mobility group box family member 4
ENSDARG00000075543	2	37790283	37818491	8	AUBES5373	79.082	jcf7180003673938	45083	40126		chromodomain helicase DNA binding protein 8
ENSDARG00000075116	2	37850519	37859580	8	AUBES2532	40.989	jcf7180003676335	734682	731712		sal-like 2 (Drosophila)
ENSDARG00000054290	2	37900578	37928232	14	AUBES1965	74.307	jcf7180003675903	10880	12270		apoptotic chromatin condensation inducer 1a
ENSDARG00000054292	2	37928185	37932766	8	AUBES5373	79.082	jcf7180003670234	4584	287		chromosome 14 open reading frame 119
ENSDARG00000038720	2	37985405	37987509	14	AUBES3932	48.042	jcf7180003676385	1868696	1872725		si:ch211-14a17.7
ENSDARG00000078253	2	38073355	38074482	15	AUBES4931	32.134	jcf7180003673008	21277	18153		proteasome (prosome, macropain) subunit, beta type, 11
ENSDARG00000075445	2	38076030	38095333	8	AUBES4401	43.337	jcf7180003676292b	2853705	2849986	643296	proteasome (prosome, macropain) subunit, beta type, 5
ENSDARG00000077996	2	38257744	38413397	8	AUBES4401	43.337	jcf7180003676292b	2944556	2943298		cadherin 24, type 2
ENSDARG00000086378	2	38425302	38426037	8	AUBES4401	43.337	jcf7180003676292b	3082456	3079479		uncharacterized protein LOC100536988
ENSDARG00000038747	2	38435909	38442464	8	AUBES4401	43.337	jcf7180003676292b	3109078	3110782		Uncharacterized protein
ENSDARG00000086990	2	38446369	38594873	8	AUBES4401	43.337	jcf7180003676292b	3170686	3167568		leucine rich repeat containing 16B
ENSDARG00000074064	2	38629171	38681494	8	AUBES4401	43.337	jcf7180003676292b	3238070	3234622		RAS (RAD and GEM)-like GTP binding 2
ENSDARG00000026972	2	38689685	38696509	8	AUBES4401	43.337	jcf7180003676292b	3247711	3243380		si:ch211-119o8.6
ENSDARG00000038743	2	38701553	38719326	8	AUBES4401	43.337	jcf7180003676292b	3255534	3259304		coatomer protein complex, subunit beta 2
ENSDARG00000016084	2	39288262	39380025	8	AUBES5252	50.739	jcf7180003624083	53	805		splA/ryanodine receptor domain and SOCS box containing 4a
ENSDARG00000038731	2	39435480	39463255	8	AUBES5252	50.739	jcf7180003668456	7201	4600		solute carrier family 25, member 36a
ENSDARG00000054454	2	39772017	39840214	8	AUBES1610	43.688	jcf7180003676422a	4535896	4531164	1831510	eph receptor A4a
ENSDARG00000011600	2	40081937	40266727	8	AUBES1610	43.688	jcf7180003676422a	4696163	4693160		eph receptor A4b
ENSDARG00000054746	2	40583387	40642628	8	AUBES1610	43.688	jcf7180003676422a	4895986	4900922		UDP-glucose glycoprotein glucosyltransferase 1
ENSDARG00000054754	2	40865098	40955592	8	AUBES1610	43.688	jcf7180003676422a	5041178	5040859		heparan sulfate 6-O-sulfotransferase 1a
ENSDARG00000014692	2	41536204	41544585	8	AUBES1610	43.688	jcf7180003676422a	5174251	5175827		zinc finger protein 622
ENSDARG00000060210	2	41544790	41561387	8	AUBES1610	43.688	jcf7180003676422a	5160616	5163312		D-2-hydroxyglutarate dehydrogenase
ENSDARG00000014986	2	41563236	41583420	8	AUBES1610	43.688	jcf7180003676422a	5155722	5154728		activin A receptor, type I like
ENSDARG00000040306	2	41589199	41603527	8	AUBES1610	43.688	jcf7180003676422a	5145119	5149945		otolith matrix protein
ENSDARG00000087491	2	41686645	41714376	2	AUBES1592	40.366	jcf7180003675728	56558	60162		EFR3 homolog A (S. cerevisiae)
ENSDARG00000016132	2	41936143	41962158	8	AUBES1610	43.688	jcf7180003676422a	5283515	5278464	98994	kelch-like ECH-associated protein 1a
ENSDARG00000024365	2	41977713	42021750	8	AUBES1610	43.688	jcf7180003676422a	5302763	5297631		cytokine receptor-like factor 1a
ENSDARG00000014209	2	42027825	42035137	8	AUBES1610	43.688	jcf7180003676422a	5327540	5331296		outer dense fiber of sperm tails 3-like 2
ENSDARG00000038669	2	42106335	42118400	2	AUBES1701	42.921	jcf7180003669746	19244	22052		guanylate binding protein 2
ENSDARG00000038668	2	42122033	42136425	2	AUBES4111	45.362	jcf7180003675850	430567	427274		guanylate binding protein 1
ENSDARG00000008858	2	42236837	42253253	1	AUBES3598	23.813	jcf7180003676436a	2196113	2194005		cytochrome P450, family 7, subfamily C, polypeptide 1
ENSDARG00000079412	2	42337236	42343872	22	AUBES3167	59.793	jcf7180003676307d	4506734	4510455		finTRIM family, member 2
ENSDARG00000053450	2	42396062	42405281	1	AUBES1924	22.596	jcf7180003676313	565497	565160		finTRIM family, member 6
ENSDARG00000078446	2	42410874	42415336	20	AUBES4525	38.315	jcf7180003676276	368350	369544		finTRIM family, member 7
ENSDARG00000077412	2	42419130	42422784	7	AUBES2897	53.372	jcf7180003676444	5821022	5819762		finTRIM family, member 8
ENSDARG00000025513	2	42596779	42680096	2	AUBES5387	41.968	jcf7180003674860	11367	9828		si:dkey-7l6.7
ENSDARG00000017004	2	42705883	42806051	2	AUBES5387	41.968	jcf7180003669274	9363	5501		myosin X
ENSDARG00000053366	2	42817113	42819940	13	AUBES5281	49.312	jcf7180003676429	270635	268938		finTRIM family, member 12
ENSDARG00000053358	2	42825522	42849775	2	AUBES5387	41.968	jcf7180003620173	1	366		brain abundant, membrane attached signal protein 1
ENSDARG00000005163	2	42973773	43027438	2	AUBES1592	40.366	jcf7180003675728	64368	68234	87698	EFR3 homolog A (S. cerevisiae)
ENSDARG00000001721	2	43043670	43061471	2	AUBES1592	40.366	jcf7180003675728	45160	47274		otoconin 90
ENSDARG00000060085	2	43102630	43184873	2	AUBES1592	40.366	jcf7180003673601	28578	25817		potassium voltage-gated channel, KQT-like subfamily, member 3
ENSDARG00000053318	2	43199355	43225067	2	AUBES1592	40.366	jcf7180003675490	3283	1165		leucine rich repeat containing 6
ENSDARG00000053293	2	43232265	43236818	28	AUBES4255	70.004	jcf7180003676327	1572202	1575196		finTRIM family, member 14
ENSDARG00000010583	2	43306095	43490366	1	AUBES4851	16.765	jcf7180003676337	947658	951617		par-3 partitioning defective 3 homolog (C. elegans)
ENSDARG00000088955	2	43739588	43750519	13	AUBES5281	49.312	jcf7180003676429	106856	105130		Uncharacterized protein
ENSDARG00000074131	2	43765423	43801060	5	AUBES2975	45.764	jcf7180003676441a	3691236	3686929		kinesin family member 5B, a
ENSDARG00000032043	2	43804075	43806647	11	AUBES3527	44.134	jcf7180003676198c	1199685	1196594		finTRIM family, member 16
ENSDARG00000003244	2	43955869	43980375	14	AUBES2235	50.372	jcf7180003676336c	9092542	9092243		guanylate binding protein 3
ENSDARG00000068431	2	43981962	44016911	6	AUBES3777	38.418	jcf7180003676382	4621157	4625849		caspase recruitment domain family, member 8
ENSDARG00000056998	2	44023127	44100277	16	AUBES2940	82.485	jcf7180003676339	43930	46531	221987	kin of IRRE like b
ENSDARG00000057013	2	44105656	44245114	16	AUBES2940	82.485	jcf7180003676339	218277	213883		cell adhesion molecule 3
ENSDARG00000038608	2	44254153	44261341	2	AUBES3627	40.566	jcf7180003662123	5113	2940		succinate dehydrogenase complex, subunit C, integral membrane protein
ENSDARG00000010472	2	44264576	44317038	2	AUBES3627	40.566	jcf7180003669922	13567	12401		ATPase, Na+/K+ transporting, alpha 2a polypeptide
ENSDARG00000038609	2	44320983	44344410	13	AUBES5281	49.312	jcf7180003676429	1909764	1907988		myelin protein zero
ENSDARG00000075008	2	44574233	44606763	2	AUBES3988	45.071	jcf7180003675379	83263	84779	182512	PAS domain containing serine/threonine kinase
ENSDARG00000079124	2	44612299	44618774	2	AUBES3988	45.071	jcf7180003675379	96542	94659		MTERF domain containing 2
ENSDARG00000091424	2	44627715	44628827	2	AUBES3988	45.071	jcf7180003675379	112713	110977		Uncharacterized protein
ENSDARG00000021739	2	44632701	44665956	2	AUBES3988	45.071	jcf7180003675379	117301	119984		kelch-like 24 (Drosophila)
ENSDARG00000078767	2	44677192	44756745	2	AUBES3988	45.071	jcf7180003675379	181176	183360		YEATS domain containing 2
ENSDARG00000025855	2	45004897	45007595	21	AUBES2755	20.063	jcf7180003676331b	5670074	5665327		calcium/calmodulin-dependent protein kinase II inhibitor 1a
ENSDARG00000038587	2	45221499	45222824	29	AUBES4583	97.159	jcf7180003672089	103585	106446		Uncharacterized protein
ENSDARG00000017311	2	45546372	45566044	13	AUBES2908	46.005	jcf7180003676309	109134	112108		G-protein signalling modulator 2 (AGS3-like, C. elegans)
ENSDARG00000074082	2	45752083	45931456	27	AUBES4654	39.302	jcf7180003676414	4129310	4130670		Uncharacterized protein
ENSDARG00000091590	2	46050492	46053459	14	AUBES2235	50.372	jcf7180003674814	1062	5965		si:ch211-170p16.1
ENSDARG00000090456	2	46421273	46423420	2	AUBES4162	38.976	jcf7180003673159	6451	8904
ENSDARG00000090585	2	46430883	46442745	2	AUBES4162	38.976	jcf7180003673252	18230	21886		glypican 1
ENSDARG00000077891	2	46965059	46987692	11	AUBES4643	70.638	jcf7180003671403	4393	7347		NPC1-like 1
ENSDARG00000078489	2	47392211	47413529	2	AUBES4111	45.362	jcf7180003675850	47390	50796	43061	si:ch211-284d12.3
ENSDARG00000091177	2	47419289	47422014	2	AUBES4111	45.362	jcf7180003675850	59739	58973		Uncharacterized protein
ENSDARG00000020994	2	47429190	47435272	2	AUBES4111	45.362	jcf7180003675850	87339	83873		Uncharacterized protein
ENSDARG00000090419	2	47440933	47444779	14	AUBES4473	53.286	jcf7180003676449a	682014	683880		Uncharacterized protein
ENSDARG00000014674	2	47496912	47540359	2	AUBES4111	45.362	jcf7180003675850	240990	245917	145067	acyl-CoA synthetase long-chain family member 3b
ENSDARG00000010192	2	47581097	47641979	2	AUBES4111	45.362	jcf7180003675850	191292	193648		paired box gene 3a
ENSDARG00000038574	2	47704725	47707925	2	AUBES1701	42.921	jcf7180003662326	88	6824		secretogranin II (chromogranin C), b
ENSDARG00000027966	2	47709967	47743534	2	AUBES1701	42.921	jcf7180003669652	17749	20355		adaptor-related protein complex 1, sigma 3 subunit, b
ENSDARG00000038967	2	47766773	47804182	2	AUBES1701	42.921	jcf7180003662907	4837	2470		cullin 3a
ENSDARG00000052978	2	47877473	47943654	2	AUBES1701	42.921	jcf7180003618756	1	422		muscleblind-like (Drosophila)
ENSDARG00000067985	2	48020412	48047591	2	AUBES3184	55.781	jcf7180003676198a	737071	738864		finTRIM family, member 23
ENSDARG00000093651	2	48041198	48047579	8	AUBES4401	43.337	jcf7180003676292b	3112513	3110850		finTRIM family, member 25
ENSDARG00000092961	2	48049648	48052583	1	AUBES1924	22.596	jcf7180003676313	3114576	3118175		finTRIM family, member 26
ENSDARG00000092383	2	48296776	48310264	2	AUBES4111	45.362	jcf7180003675850	257214	257072	615550	chromosome 2 open reading frame 82
ENSDARG00000009735	2	48317450	48370015	2	AUBES4111	45.362	jcf7180003675850	273865	270665		GRB10 interacting GYF protein 2
ENSDARG00000039650	2	48398577	48420960	2	AUBES4111	45.362	jcf7180003675850	335953	333168		integral membrane protein 2Cb
ENSDARG00000019335	2	48402633	48418868	2	AUBES4111	45.362	jcf7180003675850	351162	355579		hairy and enhancer of split 6 (Drosophila)
ENSDARG00000034503	2	48423772	48489514	2	AUBES4111	45.362	jcf7180003675850	371416	374493		period homolog 2 (Drosophila)
ENSDARG00000078099	2	48911934	48912326	2	AUBES4111	45.362	jcf7180003675850	386269	389635		Uncharacterized protein
ENSDARG00000014624	2	48937401	48943912	2	AUBES1701	42.921	jcf7180003669746	7863	6269		wu:fj40e01
ENSDARG00000079657	2	49041004	49045324	13	AUBES5281	49.312	jcf7180003676429	36996	38440		Uncharacterized protein
ENSDARG00000089211	2	49119527	49186410	27	AUBES4654	39.302	jcf7180003676414	4226141	4223285		Uncharacterized protein
ENSDARG00000088177	2	49295576	49298552	13	AUBES5281	49.312	jcf7180003676429	104805	106254		Uncharacterized protein
ENSDARG00000052997	2	50139218	50173919	27	AUBES4914	25.545	jcf7180003676379g	4572084	4569662		semaphorin 4e
ENSDARG00000038543	2	50376130	50404290	8	AUBES1610	43.688	jcf7180003676422a	5345750	5347478	54831	WD repeat domain 48
ENSDARG00000059857	2	50414868	50430961	8	AUBES1610	43.688	jcf7180003676422a	5364645	5369723		biliverdin reductase A
ENSDARG00000004291	2	50454934	50548465	2	AUBES3184	55.781	jcf7180003676198a	171138	174166	340799	HECT, C2 and WW domain containing E3 ubiquitin protein ligase 1
ENSDARG00000038541	2	50554397	50555589	2	AUBES3184	55.781	jcf7180003676198a	210778	207589		chemokine (C-C motif) receptor 12.3
ENSDARG00000052633	2	50557326	50623244	2	AUBES3184	55.781	jcf7180003676198a	236269	232546		si:ch211-106n13.3
ENSDARG00000014582	2	50675049	50696575	2	AUBES3184	55.781	jcf7180003676198a	279386	277545		exocyst complex component 3
ENSDARG00000052618	2	50703832	50768566	2	AUBES3184	55.781	jcf7180003676198a	283999	283483		aryl-hydrocarbon receptor repressor b
ENSDARG00000033231	2	50769976	50795733	2	AUBES3184	55.781	jcf7180003676198a	315916	319063		MCM6 minichromosome maintenance deficient 6, like
ENSDARG00000019239	2	50799421	50842315	19	AUBES4034	43.874	jcf7180003676345	3592029	3594122		cullin 1a
ENSDARG00000044501	2	50896948	50915380	2	AUBES3184	55.781	jcf7180003676198a	434189	432844
ENSDARG00000074351	2	50964823	51035413	19	AUBES2245	39.188	jcf7180003676202c	1411456	1409003		contactin associated protein-like 2
ENSDARG00000090398	2	51171499	51189739	2	AUBES3184	55.781	jcf7180003676198a	535160	533208	200314	Uncharacterized protein
ENSDARG00000020794	2	51233146	51235788	2	AUBES3184	55.781	jcf7180003676198a	555247	554070		neurogenic differentiation 6b
ENSDARG00000058774	2	51313236	51314231	2	AUBES3184	55.781	jcf7180003676198a	586355	584203		Uncharacterized protein
ENSDARG00000052988	2	51324849	51325907	2	AUBES3184	55.781	jcf7180003676198a	589049	592672		chemokine (C motif) receptor 1
ENSDARG00000078022	2	51329179	51371813	2	AUBES3184	55.781	jcf7180003676198a	601299	605092		FYVE and coiled-coil domain containing 1
ENSDARG00000059692	2	51470415	51506531	2	AUBES1842	46.163	jcf7180003669601	80816	85328	99498	sodium channel, voltage gated, type XII, alpha a
ENSDARG00000041516	2	51541542	51569913	2	AUBES1842	46.163	jcf7180003669601	99867	95334		activin A receptor, type IIB
ENSDARG00000041524	2	51648981	51671212	11	AUBES2944	39.383	jcf7180003676197a	2215334	2217686		si:ch211-9d9.1
ENSDARG00000012130	2	51686652	51738436	2	AUBES2085	46.519	jcf7180003676334b	4266404	4263725	74284	transglutaminase 1 like 1
ENSDARG00000025122	2	51748981	51760936	2	AUBES2085	46.519	jcf7180003676334b	4287681	4291885		abhydrolase domain containing 4
ENSDARG00000059791	2	51762047	51765500	20	AUBES3133	54.447	jcf7180003676438	1846313	1846954		defender against cell death 1
ENSDARG00000078495	2	51771670	51792638	2	AUBES2085	46.519	jcf7180003676334b	4299145	4302213	23837	si:ch211-9d9.6
ENSDARG00000094905	2	51794747	51795507	2	AUBES2085	46.519	jcf7180003676334b	4362197	4363465		si:ch211-9d9.8
ENSDARG00000094930	2	52101894	52103230	8	AUBES3365	42.77	jcf7180003676194a	1148593	1150171		si:ch211-215e19.2
ENSDARG00000093757	2	52114144	52117464	2	AUBES3184	55.781	jcf7180003665549	2646	463		si:ch211-215e19.8
ENSDARG00000091949	2	52158710	52160911	2	AUBES2085	46.519	jcf7180003676334b	4364931	4367507	76116	si:ch211-215e19.6
ENSDARG00000078350	2	52212554	52234826	2	AUBES2085	46.519	jcf7180003676334b	4380412	4376603		leucine rich repeat containing 24
ENSDARG00000059795	2	52308605	52319443	2	AUBES3184	55.781	jcf7180003676198a	760093	755975	248289	thioesterase superfamily member 6
ENSDARG00000037345	2	52321434	52327464	2	AUBES3184	55.781	jcf7180003676198a	750653	748689		thioesterase superfamily member 6
ENSDARG00000031565	2	52331004	52352304	2	AUBES3184	55.781	jcf7180003676198a	743936	746129		finTRIM family, member 67
ENSDARG00000008109	2	52386821	52418406	2	AUBES3184	55.781	jcf7180003676198a	717451	715788		elongation factor-1, delta, a
ENSDARG00000037341	2	52451957	52511984	2	AUBES3184	55.781	jcf7180003676198a	677736	681048		growth hormone releasing hormone receptor a
ENSDARG00000029989	2	52526137	52556894	2	AUBES3184	55.781	jcf7180003676198a	656619	660310		adenylate cyclase activating polypeptide 1 receptor 1a
ENSDARG00000090724	2	52560070	52636980	2	AUBES1842	46.163	jcf7180003669601	76947	72121	183723	Uncharacterized protein
ENSDARG00000078644	2	52669981	52687014	2	AUBES1842	46.163	jcf7180003669601	6890	1931		theg spermatid protein
ENSDARG00000094243	2	52716172	52743793	2	AUBES1842	46.163	jcf7180003669601	39640	36928		Src homology 2 domain containing transforming protein D, a
ENSDARG00000002231	2	52861686	52935538	1	AUBES1924	22.596	jcf7180003676313	1276103	1274521		phosphatidic acid phosphatase type 2C
ENSDARG00000067832	2	52954905	53014572	2	AUBES5241	46.906	jcf7180003672752	44211	45917		zgc:136336
ENSDARG00000053326	2	53090568	53178564	2	AUBES5241	46.906	jcf7180003672091	362	863		guanine nucleotide binding protein (G protein), alpha 11b (Gq class)
ENSDARG00000079556	2	53375472	53376740	8	AUBES5306	41.427	jcf7180003676312	548357	550672	632968	C2 calcium-dependent domain containing 4C
ENSDARG00000020128	2	53411307	53432629	8	AUBES5306	41.427	jcf7180003676312	519464	522682		RAB31, member RAS oncogene family
ENSDARG00000078653	2	53435983	53470581	8	AUBES5306	41.427	jcf7180003676312	500906	504681		ralA binding protein 1
ENSDARG00000039945	2	53554287	53645654	8	AUBES5306	41.427	jcf7180003676312	401278	396905		sirtuin (silent mating type information regulation 2 homolog) 6 (S. cerevisiae)
ENSDARG00000022739	2	53781623	53782819	8	AUBES5306	41.427	jcf7180003676312	452487	449690		Uncharacterized protein
ENSDARG00000090727	2	53876129	53912269	8	AUBES5306	41.427	jcf7180003676312	197173	193628		CUGBP, Elav-like family member 5
ENSDARG00000086155	2	54003041	54008440	8	AUBES5306	41.427	jcf7180003676312	177976	178687
ENSDARG00000025372	2	54071703	54087723	2	AUBES3082	42.318	jcf7180003676347a	4953994	4957545	190174	anti-dorsalizing morphogenic protein
ENSDARG00000039070	2	54088548	54112518	2	AUBES3082	42.318	jcf7180003676347a	4952110	4947848		im:7138239
ENSDARG00000079988	2	54130893	54144217	2	AUBES3082	42.318	jcf7180003676347a	4930038	4925547		Uncharacterized protein
ENSDARG00000069056	2	54206171	54261877	2	AUBES3082	42.318	jcf7180003676347a	4900092	4898849		RAN binding protein 3
ENSDARG00000011958	2	54307209	54402862	15	AUBES3031	25.738	jcf7180003669288	32543	30670		catenin, beta like 1
ENSDARG00000039341	2	54479382	54485838	2	AUBES3082	42.318	jcf7180003676347a	4889139	4886156	165463	calcyphosine-like a
ENSDARG00000079719	2	54597840	54609170	2	AUBES3082	42.318	jcf7180003676347a	4845688	4847047		abhydrolase domain containing 8
ENSDARG00000052350	2	54634186	54644845	2	AUBES3082	42.318	jcf7180003676347a	4825609	4824539		Uncharacterized protein
ENSDARG00000076722	2	54798988	54950572	2	AUBES5300	41.307	jcf7180003673102	105315	107642		Uncharacterized protein
ENSDARG00000043012	2	54956218	54979500	1	AUBES4851	16.765	jcf7180003676337	1594166	1599395		N-ethylmaleimide-sensitive factor attachment protein, gamma
ENSDARG00000089428	2	54979658	55010979	2	AUBES5300	41.307	jcf7180003673102	130051	130807	409151	RAB12, member RAS oncogene family
ENSDARG00000091408	2	55022580	55094860	2	AUBES5300	41.307	jcf7180003673102	193032	186226
ENSDARG00000043008	2	55139956	55151816	2	AUBES5300	41.307	jcf7180003673102	205321	209685		Uncharacterized protein
ENSDARG00000069029	2	55186164	55226184	2	AUBES5300	41.307	jcf7180003673102	240821	244650		Uncharacterized protein
ENSDARG00000013044	2	55227956	55277424	2	AUBES5300	41.307	jcf7180003673102	257513	261308		NADH dehydrogenase (ubiquinone) flavoprotein 2
ENSDARG00000052419	2	55283371	55388809	2	AUBES5300	41.307	jcf7180003673102	308539	305925		ankyrin repeat domain 12
ENSDARG00000033428	2	55427608	55462812	1	AUBES4851	16.765	jcf7180003676337	4822748	4819907		twisted gastrulation homolog 1a (Drosophila)
ENSDARG00000088454	2	55472895	55479329	8	AUBES5306	41.427	jcf7180003676312	6205	4578	341934	ring finger protein 126
ENSDARG00000090115	2	55503950	55663728	8	AUBES5306	41.427	jcf7180003676312	87470	91846		hyperpolarization activated cyclic nucleotide-gated potassium channel 2
ENSDARG00000001817	2	55803426	55814829	8	AUBES5306	41.427	jcf7180003676312	138469	140896		Uncharacterized protein
ENSDARG00000020103	2	55840231	55854933	2	AUBES2085	46.519	jcf7180003676334b	3692099	3696437	121786	calreticulin like
ENSDARG00000067989	2	55859792	55896981	2	AUBES2085	46.519	jcf7180003676334b	3729147	3727041		epidermal growth factor receptor pathway substrate 15-like 1
ENSDARG00000091072	2	55936475	55962017	2	AUBES2085	46.519	jcf7180003676334b	3931017	3929354		calcium and integrin binding family member 3
ENSDARG00000067920	2	55967916	55993632	26	AUBES3034	35.153	jcf7180003662075	5466	7558		RAB8A, member RAS oncogene family
ENSDARG00000040321	2	56045666	56074438	2	AUBES2085	46.519	jcf7180003676334b	3675923	3678358	552793	retinal homeobox gene 2
ENSDARG00000094889	2	56106356	56216886	2	AUBES2085	46.519	jcf7180003676334b	3673632	3669030		complexin 4c
ENSDARG00000076904	2	56225103	56254977	2	AUBES2085	46.519	jcf7180003676334b	3633374	3634995		lysyl oxidase-like 5b
ENSDARG00000067850	2	56343402	56344399	2	AUBES2085	46.519	jcf7180003676334b	3598499	3601484		jun D proto-oncogene
ENSDARG00000054666	2	56353059	56375691	2	AUBES2085	46.519	jcf7180003676334b	3589392	3591513		pyroglutamyl-peptidase I
ENSDARG00000018619	2	56569739	56598459	2	AUBES2085	46.519	jcf7180003676334b	3531412	3526610		ceramide synthase 4
ENSDARG00000088280	2	56697521	56704428	4	AUBES5134	59.54	jcf7180003676384	467994	469241		finTRIM family, member 28-like
ENSDARG00000009442	2	56725357	56798009	2	AUBES2085	46.519	jcf7180003676334b	3463476	3465164	219996	phosphatidylinositol-4-phosphate 5-kinase, type I, gamma b
ENSDARG00000060763	2	56921908	56945353	2	AUBES2085	46.519	jcf7180003676334b	3133499	3128377		armadillo repeat containing 6
ENSDARG00000003016	2	56950887	56976839	20	AUBES2933	55.127	jcf7180003675849	1168299	1170885		eukaryotic translation elongation factor 2b
ENSDARG00000060750	2	57008133	57029578	2	AUBES2085	46.519	jcf7180003676334b	3109345	3109965	699327	BTB (POZ) domain containing 2
ENSDARG00000090086	2	57190023	57203845	2	AUBES2085	46.519	jcf7180003676334b	3497538	3495231		ras-related protein Rab-11B
ENSDARG00000076836	2	57368919	57382529	2	AUBES2085	46.519	jcf7180003676334b	3421112	3422441		glutathione peroxidase 4b
ENSDARG00000052496	2	57410229	57483531	2	AUBES2085	46.519	jcf7180003676334b	3387645	3391790		histocompatibility (minor) HA-1
ENSDARG00000087600	2	57537989	57551652	2	AUBES2085	46.519	jcf7180003676334b	3370197	3370634		strawberry notch homolog 1 (Drosophila)
ENSDARG00000067820	2	57606632	57707460	2	AUBES2085	46.519	jcf7180003676334b	3305423	3309975		neurocan a
ENSDARG00000061774	2	57737888	57762598	3	AUBES3536	51.772	jcf7180003676316	3689754	3685365		methyl-CpG binding domain protein 3a
ENSDARG00000005915	2	57776875	57853745	7	AUBES4668	66.36	jcf7180003676350	168784	164806	322676	transcription factor 3
ENSDARG00000068918	2	57891760	57918126	7	AUBES4668	66.36	jcf7180003676350	220304	225121		mitogen-activated protein kinase kinase 2b
ENSDARG00000091059	2	57978989	58038804	7	AUBES4668	66.36	jcf7180003676350	240066	241661
ENSDARG00000067815	2	58084207	58099551	7	AUBES4668	66.36	jcf7180003676350	274975	279649		leucine rich repeat and Ig domain containing 3
ENSDARG00000073668	2	58109732	58124624	2	AUBES2085	46.519	jcf7180003674629	85609	88985		nicastrin
ENSDARG00000075406	2	58153475	58191051	2	AUBES4269	47.626	jcf7180003673013	26000	22874	47638	poliovirus receptor-related 4
ENSDARG00000087361	2	58192923	58201113	2	AUBES4269	47.626	jcf7180003673013	37463	38534		Uncharacterized protein
ENSDARG00000074879	2	58303299	58311045	7	AUBES4668	66.36	jcf7180003676350	414434	417705		tubulin polyglutamylase complex subunit 1
ENSDARG00000078630	2	58340428	58353694	2	AUBES4269	47.626	jcf7180003673013	52716	49725	93740	Uncharacterized protein
ENSDARG00000086139	2	58414089	58434168	2	AUBES4269	47.626	jcf7180003673013	30275	34901		si:ch211-155e24.3
ENSDARG00000021107	2	58644257	58656663	7	AUBES4668	66.36	jcf7180003676350	404032	401641		splicing factor 3a, subunit 2
ENSDARG00000092766	2	58732315	58737139	2	AUBES4269	47.626	jcf7180003673013	67619	64734		si:dkeyp-68b7.6
ENSDARG00000075219	2	58868462	58904922	2	AUBES2085	46.519	jcf7180003676334b	4156693	4156282		si:ch1073-185p12.2
ENSDARG00000087000	2	58908628	58919029	2	AUBES2085	46.519	jcf7180003674629	78482	76132		nicastrin
ENSDARG00000019917	2	58969930	59038058	12	AUBES2664	43.38	jcf7180003676322	240334	243313		erythrocyte membrane protein band 4.1-like 3b
ENSDARG00000068417	2	59124201	59125061	2	AUBES2085	46.519	jcf7180003676334b	4213990	4214903	371239	forkhead box L2
ENSDARG00000078442	2	59216223	59239826	2	AUBES2085	46.519	jcf7180003676334b	4246721	4243416		NOP9 nucleolar protein homolog (yeast)
ENSDARG00000042049	2	59487737	59495440	2	AUBES2085	46.519	jcf7180003676334b	4017278	4019601		zgc:112425
ENSDARG00000090544	2	59530550	59532984	2	AUBES3082	42.318	jcf7180003676347a	5215777	5211996		Uncharacterized protein
ENSDARG00000075936	2	59583003	59597403	2	AUBES2085	46.519	jcf7180003676334b	3943025	3939794	32376	SURP and G patch domain containing 1
ENSDARG00000042056	2	59600501	59615379	2	AUBES2085	46.519	jcf7180003676334b	3949359	3946064		MAU2 chromatid cohesion factor homolog (C. elegans)
ENSDARG00000038590	2	59697319	59715893	2	AUBES3082	42.318	jcf7180003676347a	4997526	4995342		protein tyrosine phosphatase, receptor type, s, b
ENSDARG00000086541	2	59810152	59822032	2	AUBES1853	46.536	jcf7180003668144	22724	24923		Uncharacterized protein
ENSDARG00000089172	2	59848058	59864896	1	AUBES4851	16.765	jcf7180003676337	4159167	4161132		protein tyrosine phosphatase, receptor type, M
ENSDARG00000046074	2	59873261	59895753	2	AUBES2085	46.519	jcf7180003676334b	4139135	4138026	42573	serine/threonine kinase 11
ENSDARG00000089348	2	59908055	59915834	2	AUBES2085	46.519	jcf7180003676334b	4121701	4117066		chromosome 19 open reading frame 26
ENSDARG00000015626	3	150941	159425	3	AUBES3544	58.36	jcf7180003676388	143015	139445	331071	peptidoglycan recognition protein 6
ENSDARG00000086761	3	187670	208316	3	AUBES3544	58.36	jcf7180003676388	168354	170553		widely interspaced zinc finger motifs
ENSDARG00000029394	3	368680	403830	3	AUBES3544	58.36	jcf7180003676388	334597	339829		interleukin enhancer binding factor 3b
ENSDARG00000032750	3	405572	427200	3	AUBES3544	58.36	jcf7180003676388	303321	301878		phenylalanyl-tRNA synthetase, alpha subunit
ENSDARG00000038361	3	467140	482012	3	AUBES3544	58.36	jcf7180003676388	343768	347908		glutaryl-Coenzyme A dehydrogenase, like
ENSDARG00000075737	3	620162	632680	15	AUBES5403	11.367	jcf7180003676367	2059348	2063507		zgc:165518
ENSDARG00000040497	3	818858	819877	14	AUBES1965	74.307	jcf7180003675903	10112	8715		Uncharacterized protein
ENSDARG00000006385	3	1940165	1953609	8	AUBES5306	41.427	jcf7180003676312	681483	680382		TRIO and F-actin binding protein
ENSDARG00000038028	3	1955454	1959239	15	AUBES3131	31.007	jcf7180003676356	4089142	4088908		NADH dehydrogenase (ubiquinone) 1 alpha subcomplex, 6
ENSDARG00000095826	3	1959679	1963271	8	AUBES5306	41.427	jcf7180003676312	695648	698514	29221	chromosome 22 open reading frame 32
ENSDARG00000006758	3	1964509	1977480	8	AUBES5306	41.427	jcf7180003676312	704177	702725		zgc:77415
ENSDARG00000091032	3	1982111	1988900	8	AUBES5306	41.427	jcf7180003676312	727054	725465		polymerase (DNA-directed), delta interacting protein 3
ENSDARG00000044852	3	1997096	1999587	20	AUBES3133	54.447	jcf7180003676438	475815	477164		WW domain binding protein 2
ENSDARG00000087365	3	2152796	2172928	10	AUBES4226	11.017	jcf7180003673217	1905	3972		Uncharacterized protein
ENSDARG00000070516	3	2298548	2299627	16	AUBES2940	82.485	jcf7180003676339	444494	443290		si:dkeyp-52c3.2
ENSDARG00000070506	3	2337587	2340738	10	AUBES4226	11.017	jcf7180003676366a	3523256	3526049		Uncharacterized protein
ENSDARG00000076610	3	2720455	2734319	13	AUBES3555	47.782	jcf7180003676455b	1635927	1639118		Uncharacterized protein
ENSDARG00000090015	3	2739424	2743780	16	AUBES2940	82.485	jcf7180003676339	473049	470897		Uncharacterized protein
ENSDARG00000056449	3	2757916	2762536	14	AUBES2235	50.372	jcf7180003676336c	8596318	8597128		Uncharacterized protein
ENSDARG00000070515	3	2876066	2890992	6	AUBES4049	41.295	jcf7180003670470	104899	106601		Uncharacterized protein
ENSDARG00000088099	3	3202776	3225050	8	AUBES1918	43.958	jcf7180003631004	9118	7117		caspase recruitment domain family, member 10
ENSDARG00000052874	3	3316973	3318242	16	AUBES2940	82.485	jcf7180003676339	495501	491004	588483	Uncharacterized protein
ENSDARG00000076389	3	3662100	3675836	16	AUBES2940	82.485	jcf7180003676339	413621	413751		trinucleotide repeat containing 6B
ENSDARG00000079723	3	3868364	3905456	16	AUBES2940	82.485	jcf7180003676339	418826	417860		trinucleotide repeat containing 6B
ENSDARG00000008835	3	3966403	3981363	15	AUBES5403	11.367	jcf7180003676367	2203654	2205300	32591	si:dkey-46g23.5
ENSDARG00000078183	3	3982984	3998994	15	AUBES5403	11.367	jcf7180003676367	1998713	1996188		zgc:165453
ENSDARG00000089602	3	4252087	4263996	14	AUBES2235	50.372	jcf7180003676336c	8640058	8644475		si:dkey-217f16.1
ENSDARG00000074188	3	4649201	4668859	12	AUBES3342	37.095	jcf7180003676381	1127806	1123677		si:ch211-131e11.19
ENSDARG00000079913	3	5152470	5154244	20	AUBES4525	38.315	jcf7180003676276	377541	377952		Uncharacterized protein
ENSDARG00000068477	3	5706665	5711244	5	AUBES2759	39.105	jcf7180003676257	1225015	1222262		cold shock domain containing C2, RNA binding b
ENSDARG00000089185	3	6021923	6024871	4	AUBES2600	58.031	jcf7180003665825	22875	19030		si:ch73-264i18.2
ENSDARG00000052097	3	6056513	6073136	17	AUBES5035	5.272	jcf7180003676351	790412	788715		tripartite motif containing 35-31
ENSDARG00000027360	3	6092949	6132936	10	AUBES2437	51.337	jcf7180003676422b	8373592	8377335		si:ch211-106h11.3
ENSDARG00000015111	3	6136694	6161664	12	AUBES3989	85.523	jcf7180003624172	1	476		DEAD (Asp-Glu-Ala-Asp) box polypeptide 39Ab
ENSDARG00000017720	3	6165408	6181759	12	AUBES3989	85.523	jcf7180003638056	1	252		si:ch211-106h11.1
ENSDARG00000088795	3	6273243	6307324	12	AUBES3989	85.523	jcf7180003670776	2531	4970		transforming growth factor, beta receptor III-like
ENSDARG00000062748	3	6340747	6391294	12	AUBES3989	85.523	jcf7180003666046	11307	12059		protein kinase N1
ENSDARG00000079139	3	6477566	6497057	12	AUBES4232	38.716	jcf7180003676378b	2328177	2330641		sphingosine kinase 1
ENSDARG00000059002	3	6505142	6523755	17	AUBES4969	4.646	jcf7180003676453	772993	768245		Uncharacterized protein
ENSDARG00000086543	3	6571016	6598187	12	AUBES3989	85.523	jcf7180003671377	35940	33940		Treacher Collins-Franceschetti syndrome 1
ENSDARG00000058848	3	6681201	6724884	12	AUBES3989	85.523	jcf7180003671075	12201	11683		mucolipin 1
ENSDARG00000076023	3	6857665	6861936	17	AUBES2604	5.273	jcf7180003676330	1525756	1527027		Uncharacterized protein
ENSDARG00000058987	3	6891899	6916964	7	AUBES4668	66.36	jcf7180003676350	5319	4565		golgi-associated, gamma adaptin ear containing, ARF binding protein 3
ENSDARG00000046061	3	6919921	6943142	11	AUBES1904	23.735	jcf7180003676315	3743112	3742380	44067	nucleoporin 85
ENSDARG00000046062	3	6945637	6963988	11	AUBES1904	23.735	jcf7180003676315	3741224	3737882		SMT3 suppressor of mif two 3 homolog 2b
ENSDARG00000044233	3	7078045	7095359	17	AUBES3168	5.273	jcf7180003664674	7460	2718		tripartite motif containing 35
ENSDARG00000071105	3	7182245	7183510	29	AUBES4583	97.159	jcf7180003672089	94970	98260		Uncharacterized protein
ENSDARG00000088145	3	7277681	7284954	15	AUBES5403	11.367	jcf7180003676367	636494	636900	105707	autophagy related 4D, cysteine peptidase
ENSDARG00000088789	3	7295876	7383388	15	AUBES5403	11.367	jcf7180003676367	627316	629908
ENSDARG00000091025	3	7708389	7743022	3	AUBES1381	79.904	jcf7180003621941	1	297		Uncharacterized protein
ENSDARG00000091679	3	7791025	7806093	23	AUBES2255	9.836	jcf7180003675852	416922	421528		Uncharacterized protein
ENSDARG00000073953	3	8093555	8104331	19	AUBES4224	19.002	jcf7180003676410	1621483	1619904	45097	tripartite motif containing 35
ENSDARG00000052276	3	8130216	8138652	19	AUBES4224	19.002	jcf7180003676410	1592819	1594666		tripartite motif containing 35-23
ENSDARG00000080004	3	8142643	8148240	22	AUBES2737	66.259	jcf7180003676194c	51280	53187		tripartite motif containing 35-24
ENSDARG00000052314	3	8150807	8171231	17	AUBES5035	5.272	jcf7180003676351	707448	709440		tripartite motif containing 35-25
ENSDARG00000052285	3	8178781	8187052	19	AUBES4224	19.002	jcf7180003676410	1601057	1598267		tripartite motif containing 35-21
ENSDARG00000052315	3	8194137	8251562	15	AUBES5403	11.367	jcf7180003676367	442305	444240	283694	ubinuclein 2
ENSDARG00000087146	3	8256348	8268098	15	AUBES5403	11.367	jcf7180003676367	474908	473234		chromosome 19 open reading frame 43
ENSDARG00000088371	3	8434976	8436624	15	AUBES5403	11.367	jcf7180003676367	579068	577920		jun B proto-oncogene b
ENSDARG00000021936	3	8451933	8477831	15	AUBES5403	11.367	jcf7180003676367	586275	587598		zgc:109949
ENSDARG00000074151	3	8566034	8627581	14	AUBES3932	48.042	jcf7180003676385	1995214	1999944		zgc:174234
ENSDARG00000088540	3	9077294	9079549	15	AUBES2479	11.415	jcf7180003676432b	9849106	9854045		Uncharacterized protein
ENSDARG00000088203	3	9168428	9169366	22	AUBES4723	30.332	jcf7180003672373	14817	16551		Uncharacterized protein
ENSDARG00000063102	3	9981872	10065491	3	AUBES3536	51.772	jcf7180003676316	2205277	2202467		CREB binding protein b
ENSDARG00000079154	3	10198755	10201436	5	AUBES3782	15.678	jcf7180003676361	1354612	1355695		Uncharacterized protein
ENSDARG00000015853	3	10231802	10243908	3	AUBES3536	51.772	jcf7180003676316	2792696	2788767		RNA binding protein S1, serine-rich domain
ENSDARG00000086250	3	10841257	10897690	3	AUBES5148	64.824	jcf7180003676352	2697612	2693836		protein kinase C, alpha
ENSDARG00000074641	3	10971099	10998827	3	AUBES3536	51.772	jcf7180003676316	2359946	2364458	95471	transcription factor AP-4 (activating enhancer binding protein 4)
ENSDARG00000018306	3	11010945	11066570	3	AUBES3536	51.772	jcf7180003676316	2323905	2320884		sarcalumenin
ENSDARG00000089350	3	11259954	11297992	3	AUBES5148	64.824	jcf7180003676352	2910031	2914698		zgc:165627
ENSDARG00000062926	3	12119146	12262447	10	AUBES4612	66.164	jcf7180003670623	1150	291		protein kinase, cAMP-dependent, regulatory, type I, beta
ENSDARG00000071050	3	12415959	12437490	17	AUBES3213	4.176	jcf7180003676338	512491	513524		si:ch211-8c17.4
ENSDARG00000094006	3	12429455	12431728	8	AUBES3328	10.079	jcf7180003676459b	2058175	2058677	8819	si:ch211-8c17.3
ENSDARG00000094307	3	12434972	12438274	8	AUBES3328	10.079	jcf7180003676459b	2118156	2113715		si:ch211-8c17.2
ENSDARG00000038371	3	12440711	12450736	3	AUBES3536	51.772	jcf7180003676316	2764417	2767666	614634	cytochrome P450, family 2, subfamily K, polypeptide 6
ENSDARG00000040431	3	12464718	12482638	3	AUBES3536	51.772	jcf7180003676316	2771934	2774495		cytochrome P450, family 2, subfamily K, polypeptide 8
ENSDARG00000058458	3	12486340	12502204	3	AUBES3536	51.772	jcf7180003676316	2762766	2758015		cytochrome P450, family 2, subfamily K, polypeptide16
ENSDARG00000040424	3	12517900	12523015	3	AUBES3536	51.772	jcf7180003676316	2755442	2754133		cytochrome P450, family 2, subfamily W, polypeptide 1
ENSDARG00000075490	3	12567193	12620572	3	AUBES3536	51.772	jcf7180003676316	2731504	2728789		ATP-binding cassette, sub-family A (ABC1), member 3
ENSDARG00000016293	3	12675720	12723196	3	AUBES3536	51.772	jcf7180003676316	2508166	2507289		vasorin b
ENSDARG00000028513	3	12780737	12802238	3	AUBES3536	51.772	jcf7180003676316	2471353	2475829		coronin-7
ENSDARG00000073861	3	12827382	12841809	3	AUBES3536	51.772	jcf7180003676316	2427404	2432124		GLIS family zinc finger 2
ENSDARG00000089616	3	12895276	12950288	3	AUBES3536	51.772	jcf7180003676316	2602039	2597038		coronin 7
ENSDARG00000058494	3	12953605	12975247	3	AUBES3536	51.772	jcf7180003676316	2617053	2613501		DnaJ (Hsp40) homolog, subfamily A, member 3A
ENSDARG00000078452	3	12980163	13000091	3	AUBES3536	51.772	jcf7180003676316	2624612	2622248		heme oxygenase (decycling) 2b
ENSDARG00000058508	3	13004743	13055345	3	AUBES3536	51.772	jcf7180003676316	2643909	2640307		tetratricopeptide repeat domain 18
ENSDARG00000058020	3	13248280	13263564	3	AUBES3544	58.36	jcf7180003676388	1008942	1013657		F-box and WD repeat domain containing 9
ENSDARG00000092002	3	13277160	13285359	3	AUBES5148	64.824	jcf7180003676352	1168084	1172794	166268	deoxyhypusine synthase
ENSDARG00000087550	3	13361316	13443428	3	AUBES5148	64.824	jcf7180003676352	1242878	1245943		solute carrier family 9, subfamily A (NHE3, cation proton antiporter 3), member 3 regulator 2
ENSDARG00000043607	3	13566848	13591754	3	AUBES3544	58.36	jcf7180003676388	689042	687002	1181822	RAB3D, member RAS oncogene family, b
ENSDARG00000043604	3	13595663	13605349	3	AUBES3544	58.36	jcf7180003676388	677585	680211		transmembrane protein 205
ENSDARG00000093937	3	13617465	13640483	3	AUBES3544	58.36	jcf7180003676388	670555	666092		calponin 1, basic, smooth muscle, b
ENSDARG00000043595	3	13652099	13716414	3	AUBES3544	58.36	jcf7180003676388	641361	639960		transmembrane protein 56b
ENSDARG00000007578	3	13731944	13741119	3	AUBES3544	58.36	jcf7180003676388	571847	570344		zgc:63577
ENSDARG00000022185	3	13788487	13810335	3	AUBES3544	58.36	jcf7180003676388	406858	402332		ral guanine nucleotide dissociation stimulator-like 3
ENSDARG00000043237	3	13875231	13876856	3	AUBES3544	58.36	jcf7180003676388	465421	467132		nuclear factor, interleukin 3 regulated, member 2
ENSDARG00000087188	3	13889405	13895597	3	AUBES3544	58.36	jcf7180003676388	469838	471888		nuclear factor, interleukin 3 regulated, member 6
ENSDARG00000043609	3	14141520	14158813	3	AUBES3544	58.36	jcf7180003676388	693417	698188		erythropoietin receptor
ENSDARG00000093423	3	14170454	14176207	3	AUBES3544	58.36	jcf7180003676388	713386	710665		SWIM-type zinc finger 7 associated protein 1
ENSDARG00000093469	3	14176506	14210811	3	AUBES3544	58.36	jcf7180003676388	721109	726038		zinc finger protein 653
ENSDARG00000062757	3	14246655	14292803	3	AUBES3544	58.36	jcf7180003676388	767184	765331		zgc:158403
ENSDARG00000039338	3	14296005	14299731	3	AUBES3544	58.36	jcf7180003676388	791461	787320		growth arrest and DNA-damage-inducible, gamma interacting protein 1
ENSDARG00000061836	3	14373057	14663157	3	AUBES3544	58.36	jcf7180003676388	950727	947101		nuclear factor I/Xb
ENSDARG00000041217	3	14689988	14736032	3	AUBES3544	58.36	jcf7180003676388	988517	984785		exportin 6
ENSDARG00000041223	3	14738754	14748670	3	AUBES3544	58.36	jcf7180003676388	1004864	1007473		family with sequence similarity 173, member A
ENSDARG00000092458	3	14754134	14759465	3	AUBES5148	64.824	jcf7180003676352	2016194	2013556	36752	si:dkey-282h22.5
ENSDARG00000044767	3	14782156	14790886	3	AUBES5148	64.824	jcf7180003676352	2024314	2028350		Uncharacterized protein
ENSDARG00000044769	3	14818574	14832260	3	AUBES3544	58.36	jcf7180003676388	5249955	5254841	211709	potassium channel tetramerisation domain containing 13
ENSDARG00000076052	3	14834186	14869326	3	AUBES3544	58.36	jcf7180003676388	5234058	5230457		seizure related 6 homolog (mouse)-like 2
ENSDARG00000075813	3	14876537	14889287	3	AUBES3544	58.36	jcf7180003676388	5226773	5222552		aspartate beta-hydroxylase domain containing 1
ENSDARG00000028485	3	14901418	14921986	3	AUBES3544	58.36	jcf7180003676388	5215923	5219274		calcium binding protein 5b
ENSDARG00000015310	3	14936862	14957032	3	AUBES3544	58.36	jcf7180003676388	5193976	5199107		phosphatidylinositol transfer protein, beta, like
ENSDARG00000057679	3	14963053	14997060	3	AUBES3544	58.36	jcf7180003676388	5176056	5179211		SH2B adaptor protein 1
ENSDARG00000011597	3	14999022	15030283	3	AUBES3544	58.36	jcf7180003676388	5157133	5160087		ataxin 2-like
ENSDARG00000070845	3	15047006	15048990	18	AUBES3361	30.885	jcf7180003676413	495274	492754		si:dkey-56d12.4
ENSDARG00000011925	3	15059913	15079674	3	AUBES3544	58.36	jcf7180003676388	5132809	5135845	41291	spinster homolog 1 (Drosophila)
ENSDARG00000011360	3	15081130	15091725	3	AUBES3544	58.36	jcf7180003676388	5118493	5121941		nuclear factor of activated T-cells, cytoplasmic, calcineurin-dependent 2 interacting protein
ENSDARG00000002339	3	15094319	15101204	3	AUBES3544	58.36	jcf7180003676388	5111833	5116753		coiled-coil domain containing 101
ENSDARG00000094557	3	15109869	15110752	14	AUBES4473	53.286	jcf7180003676449a	933821	931694		nuclear protein 1
ENSDARG00000078736	3	15155116	15212760	3	AUBES3544	58.36	jcf7180003676388	5077334	5081505	184008	double C2-like domains, alpha
ENSDARG00000092816	3	15233850	15239907	3	AUBES3544	58.36	jcf7180003676388	5039847	5043162		si:dkey-93n13.2
ENSDARG00000094328	3	15240540	15249999	3	AUBES3544	58.36	jcf7180003676388	5024040	5026132		si:dkey-93n13.1
ENSDARG00000021242	3	15313013	15339124	3	AUBES3544	58.36	jcf7180003676388	4946629	4951722		major vault protein
ENSDARG00000057414	3	15341405	15351593	3	AUBES3536	51.772	jcf7180003676316	4307010	4309649	388927	prohibitin
ENSDARG00000062302	3	15380543	15399995	3	AUBES3536	51.772	jcf7180003676316	4336744	4339871		zinc finger protein 652
ENSDARG00000008403	3	15410516	15415636	3	AUBES3536	51.772	jcf7180003676316	4358909	4363729		phosphatase, orphan 1
ENSDARG00000075726	3	15453990	15463996	3	AUBES3536	51.772	jcf7180003676316	4373501	4378397		dehydrogenase/reductase (SDR family) member 7B
ENSDARG00000079616	3	15467697	15494107	3	AUBES3536	51.772	jcf7180003676316	4381853	4383964
ENSDARG00000057910	3	15470754	15630949	3	AUBES3536	51.772	jcf7180003676316	4486387	4483762		mitochondrial ribosomal protein S34
ENSDARG00000034427	3	15497638	15506828	3	AUBES3536	51.772	jcf7180003676316	4418555	4421127		hematological and neurological expressed 1-like
ENSDARG00000062531	3	15511896	15593323	3	AUBES3536	51.772	jcf7180003676316	4425218	4421884		mitogen-activated protein kinase 8 interacting protein 3
ENSDARG00000057904	3	15595146	15620149	3	AUBES3536	51.772	jcf7180003676316	4480372	4482530		non-metastatic cells 3, protein expressed in
ENSDARG00000077737	3	15638183	15659600	3	AUBES3536	51.772	jcf7180003676316	4495172	4490489		splA/ryanodine receptor domain and SOCS box containing 3
ENSDARG00000057853	3	15664661	15675444	3	AUBES3536	51.772	jcf7180003676316	4503245	4506234		ATPase, H+ transporting, lysosomal, V0 subunit c, a
ENSDARG00000057867	3	15692947	15730332	3	AUBES3536	51.772	jcf7180003676316	4521342	4523021		LIM and SH3 protein 1
ENSDARG00000002167	3	15773660	15847664	26	AUBES2824	47.785	jcf7180003676432e	2746251	2741990		calcium channel, voltage-dependent, beta 1 subunit
ENSDARG00000013307	3	15849892	15852423	5	AUBES2982	63.845	jcf7180003676317	504083	507244		ribosomal protein L19
ENSDARG00000016480	3	16232555	16274069	3	AUBES5168	49.383	jcf7180003669269	1416	3073	67397	solute carrier family 17 (sodium-dependent inorganic phosphate cotransporter), member 7
ENSDARG00000013161	3	16283354	16299952	3	AUBES5168	49.383	jcf7180003669269	26555	23569
ENSDARG00000027689	3	16307811	16339225	3	AUBES5168	49.383	jcf7180003669120	9877	7116		polymerase (DNA directed), delta 1, catalytic subunit
ENSDARG00000016875	3	16341995	16367299	14	AUBES3932	48.042	jcf7180003676385	429116	427870		glycogen synthase 1 (muscle)
ENSDARG00000038297	3	16367298	16380904	3	AUBES5168	49.383	jcf7180003667794	49523	46918	125592	aspartate dehydrogenase domain containing
ENSDARG00000038296	3	16382464	16390299	3	AUBES5168	49.383	jcf7180003667794	37585	41280		transmembrane protein 86B
ENSDARG00000015922	3	16461923	16492890	3	AUBES5168	49.383	jcf7180003667794	2844	98		zgc:153952
ENSDARG00000020847	3	16542207	16593106	3	AUBES5168	49.383	jcf7180003672708	17939	15491		ATPase, H+ transporting, lysosomal V0 subunit a isoform 1a
ENSDARG00000076411	3	16596076	16632321	3	AUBES5168	49.383	jcf7180003663291	37899	34746	131350	polymerase I and transcript release factor a
ENSDARG00000022712	3	16650646	16727426	3	AUBES5168	49.383	jcf7180003663291	8360	4525		signal transduction and activation of transcription 3
ENSDARG00000058140	3	17392883	17410541	11	AUBES2844	71.887	jcf7180003621314	3451	20		tetratricopeptide repeat protein 25
ENSDARG00000058154	3	17457817	17576771	11	AUBES1137	45.379	jcf7180003624830	1	346		zinc finger protein 385C
ENSDARG00000017738	3	17693186	17736726	1	AUBES1924	22.596	jcf7180003676313	673202	672150		ATP citrate lyase a
ENSDARG00000076490	3	17792118	17809564	3	AUBES5148	64.824	jcf7180003676352	1141504	1140179	41498	ankyrin repeat domain 40
ENSDARG00000013460	3	17826880	17833616	3	AUBES5148	64.824	jcf7180003676352	1155276	1152446		WAP, follistatin/kazal, immunoglobulin, kunitz and netrin domain containing 2
ENSDARG00000032619	3	17914556	17918223	3	AUBES3544	58.36	jcf7180003676388	1879670	1883689	1271323	transducer of ERBB2, 1a
ENSDARG00000074531	3	18027853	18102544	3	AUBES3544	58.36	jcf7180003676388	1796917	1801333		sperm associated antigen 9a
ENSDARG00000005254	3	18105209	18113441	3	AUBES3544	58.36	jcf7180003676388	1777739	1775087		KDEL (Lys-Asp-Glu-Leu) endoplasmic reticulum protein retention receptor 2a
ENSDARG00000093074	3	18118303	18125504	3	AUBES3544	58.36	jcf7180003676388	1768174	1763702		immunoglobulin superfamily, member 6
ENSDARG00000077291	3	18127816	18132119	3	AUBES3544	58.36	jcf7180003676388	1748941	1745928		ribosomal protein S2
ENSDARG00000090714	3	18142401	18164515	3	AUBES3544	58.36	jcf7180003676388	1369917	1365788		glucosidase, alpha; acid (Pompe disease, glycogen storage disease type II)
ENSDARG00000036994	3	18166337	18227786	3	AUBES3544	58.36	jcf7180003676388	1386061	1389288		TBC1 domain family, member 16
ENSDARG00000070807	3	18285032	18385927	3	AUBES3544	58.36	jcf7180003676388	1465376	1464160		chromobox homolog 4 (Pc class homolog, Drosophila)
ENSDARG00000092933	3	18296695	18300272	3	AUBES3544	58.36	jcf7180003676388	1473482	1471744		chromobox homolog 8a (Pc class homolog, Drosophila)
ENSDARG00000062263	3	18436647	18454043	3	AUBES3544	58.36	jcf7180003676388	1524064	1528123
ENSDARG00000019932	3	18477571	18497586	3	AUBES3544	58.36	jcf7180003676388	1540023	1537286		solute carrier family 5 (sodium/glucose cotransporter), member 11
ENSDARG00000076103	3	18499229	18530187	3	AUBES3544	58.36	jcf7180003676388	1576107	1572703		glutamate receptor, ionotropic, delta 2 (Grid2) interacting protein, a
ENSDARG00000038243	3	18536041	18559024	3	AUBES3544	58.36	jcf7180003676388	1595127	1595890		E4F transcription factor 1
ENSDARG00000038242	3	18562706	18577974	3	AUBES3544	58.36	jcf7180003676388	1608870	1611360		zgc:113333
ENSDARG00000062216	3	18578129	18591849	3	AUBES3544	58.36	jcf7180003676388	1629850	1626423		nuclear prelamin A recognition factor-like
ENSDARG00000025338	3	18596409	18614432	3	AUBES3544	58.36	jcf7180003676388	1645253	1649223		hydroxyacylglutathione hydrolase
ENSDARG00000031657	3	18617470	18618455	3	AUBES3544	58.36	jcf7180003676388	1655314	1657076		fumarylacetoacetate hydrolase domain containing 1
ENSDARG00000025436	3	18620329	18627192	3	AUBES3544	58.36	jcf7180003676388	1709207	1711300		methionine sulfoxide reductase B1a
ENSDARG00000038239	3	18629422	18661130	3	AUBES3544	58.36	jcf7180003676388	1344493	1349030		transportin 2 (importin 3, karyopherin beta 2b)
ENSDARG00000088560	3	18662791	18745813	3	AUBES3544	58.36	jcf7180003676388	1323480	1327607		transmembrane protein 104
ENSDARG00000078149	3	18827085	18954901	3	AUBES3544	58.36	jcf7180003676388	1221570	1217411		glutamate receptor, ionotropic, N-methyl D-aspartate 2Ca
ENSDARG00000005883	3	18972686	19022549	3	AUBES3544	58.36	jcf7180003676388	1121491	1118561		regulatory factor X, 1a (influences HLA class II expression)
ENSDARG00000070780	3	19029074	19032535	3	AUBES3544	58.36	jcf7180003676388	1111344	1109527		relaxin 3a
ENSDARG00000077226	3	19067702	19103776	3	AUBES3544	58.36	jcf7180003676388	1080185	1084785		SWI/SNF related, matrix associated, actin dependent regulator of chromatin, subfamily a, member 4
ENSDARG00000029476	3	19121207	19145587	3	AUBES3544	58.36	jcf7180003676388	1058028	1053215		low density lipoprotein receptor
ENSDARG00000075380	3	19158184	19185871	3	AUBES3544	58.36	jcf7180003676388	1033982	1029988		KRI1 homolog
ENSDARG00000093622	3	19177767	19185879	3	AUBES3544	58.36	jcf7180003676388	1939355	1934480		SPC24, NDC80 kinetochore complex component, homolog (S. cerevisiae)
ENSDARG00000040526	3	19186846	19190333	12	AUBES3342	37.095	jcf7180003676381	1312450	1317159		sphingosine-1-phosphate receptor 5a
ENSDARG00000008105	3	19552544	19570044	3	AUBES3536	51.772	jcf7180003676316	3664394	3667706	428865	methyltransferase like 2A
ENSDARG00000010779	3	19573098	19605159	3	AUBES3536	51.772	jcf7180003676316	3655737	3656957		tousled-like kinase 2
ENSDARG00000078135	3	19619398	19697788	3	AUBES3536	51.772	jcf7180003676316	3615055	3611189		mannose receptor, C type 2
ENSDARG00000056481	3	19801557	19858999	3	AUBES3536	51.772	jcf7180003676316	3491233	3493402		vesicle amine transport protein 1 homolog (T californica)
ENSDARG00000056469	3	19875523	19883762	3	AUBES3536	51.772	jcf7180003676316	3473608	3478482		si:busm1-163l24.3
ENSDARG00000056468	3	19888831	19899032	3	AUBES3536	51.772	jcf7180003676316	3465239	3460193		ankyrin repeat and SOCS box-containing 16
ENSDARG00000035066	3	19931192	19953067	3	AUBES3536	51.772	jcf7180003676316	3433747	3429419		upstream binding transcription factor, RNA polymerase I
ENSDARG00000012881	3	19955146	19981409	3	AUBES3536	51.772	jcf7180003676316	3415333	3417454		solute carrier family 4, anion exchanger, member 1a
ENSDARG00000088708	3	20046519	20113246	3	AUBES1186	53.977	jcf7180003673545	13096	17544		nerve growth factor receptor
ENSDARG00000038213	3	21053687	21072940	3	AUBES3544	58.36	jcf7180003676388	5488225	5492179	131304	solute carrier family 35, member B1
ENSDARG00000078640	3	21076447	21091711	3	AUBES3544	58.36	jcf7180003676388	5462063	5465483		family with sequence similarity 117, member A
ENSDARG00000007245	3	21108949	21128253	3	AUBES3544	58.36	jcf7180003676388	5433107	5435568		RUN domain containing 3A
ENSDARG00000026875	3	21133041	21152454	3	AUBES3544	58.36	jcf7180003676388	5416512	5418458		family with sequence similarity 57, member Ba
ENSDARG00000006566	3	21156841	21184991	3	AUBES3544	58.36	jcf7180003676388	5401065	5404325		nemo like kinase, type 1
ENSDARG00000090988	3	21198182	21213068	13	AUBES4983	0	jcf7180003675990	45509	44448		leucyl-tRNA synthetase
ENSDARG00000070686	3	21338354	21350423	3	AUBES3544	58.36	jcf7180003676388	5374849	5371671	73451	CDP-diacylglycerol--inositol 3-phosphatidyltransferase (phosphatidylinositol synthase)
ENSDARG00000074899	3	21351675	21379658	3	AUBES3544	58.36	jcf7180003676388	5355221	5352606		TAO kinase 2
ENSDARG00000056324	3	21402827	21411805	3	AUBES3544	58.36	jcf7180003676388	5306127	5307302		zgc:123295
ENSDARG00000007344	3	21453655	21455521	3	AUBES3536	51.772	jcf7180003676316	3772231	3773160		titin-cap (telethonin)
ENSDARG00000002564	3	21464688	21493434	12	AUBES3342	37.095	jcf7180003676381	715588	712736		synaptogyrin 1a
ENSDARG00000075249	3	21494350	21561354	3	AUBES3536	51.772	jcf7180003676316	3797662	3798636	600551	family with sequence similarity 171, member A2
ENSDARG00000018687	3	21563570	21595552	3	AUBES3536	51.772	jcf7180003676316	3874715	3869541		integrin, alpha 2b (platelet glycoprotein IIb of IIb/IIIa complex, antigen CD41B)
ENSDARG00000003989	3	21953582	22094901	3	AUBES3536	51.772	jcf7180003676316	4190191	4187910		corticotropin releasing hormone receptor 1
ENSDARG00000056258	3	22249174	22268554	12	AUBES5175	83.199	jcf7180003673053	36355	39273		cell division cycle 27
ENSDARG00000088238	3	22356933	22365786	12	AUBES5175	83.199	jcf7180003675477	45945	45266	47241
ENSDARG00000087616	3	22371082	22404174	12	AUBES5175	83.199	jcf7180003675477	70402	71982		microtubule-associated protein tau
ENSDARG00000011519	3	22436301	22441663	14	AUBES5401	18.009	jcf7180003671483	219962	218588		zgc:114164
ENSDARG00000034588	3	22486138	22529879	12	AUBES5175	83.199	jcf7180003670808	40314	38604		sodium channel, voltage-gated, type IV, alpha, b
ENSDARG00000038185	3	22540799	22545974	12	AUBES5175	83.199	jcf7180003669292	19998	17350		growth hormone 1
ENSDARG00000038186	3	22548091	22554167	24	AUBES4807	66.332	jcf7180003672224	6826	10154		RAD52 motif 1
ENSDARG00000075139	3	23171218	23267344	24	AUBES3062	4.847	jcf7180003676355	1561941	1561021		histone deacetylase 5
ENSDARG00000077193	3	23321470	23334453	3	AUBES3544	58.36	jcf7180003676388	3904290	3906681	1474998	N-acetylglutamate synthase
ENSDARG00000012405	3	23512288	23530699	3	AUBES3544	58.36	jcf7180003676388	3992711	3989136		collagen, type I, alpha 1a
ENSDARG00000079366	3	23541819	23618849	3	AUBES3544	58.36	jcf7180003676388	4024414	4028901		Uncharacterized protein
ENSDARG00000079912	3	23621224	23698205	3	AUBES3544	58.36	jcf7180003676388	4082303	4085691		Rap guanine nucleotide exchange factor (GEF)-like 1
ENSDARG00000029911	3	23720203	23753194	3	AUBES3544	58.36	jcf7180003676388	4129444	4131175		cancer susceptibility candidate 3
ENSDARG00000074734	3	23756001	23762227	3	AUBES3544	58.36	jcf7180003676388	4139115	4143250		male-specific lethal 1 homolog (Drosophila)
ENSDARG00000033160	3	23779893	23787464	3	AUBES3544	58.36	jcf7180003676388	4146903	4151665		nuclear receptor subfamily 1, group d, member 1
ENSDARG00000061478	3	23815586	23866356	3	AUBES3544	58.36	jcf7180003676388	4190082	4192963		insulin-like growth factor 2 mRNA binding protein 1
ENSDARG00000029215	3	23875129	23887773	3	AUBES3544	58.36	jcf7180003676388	4232086	4234372
ENSDARG00000056012	3	23933176	23935071	3	AUBES3544	58.36	jcf7180003676388	4285936	4282431		even-skipped-like1
ENSDARG00000056015	3	23945474	23948441	3	AUBES3544	58.36	jcf7180003676388	4300071	4296659		homeo box B13a
ENSDARG00000056023	3	23968592	23973677	3	AUBES3544	58.36	jcf7180003676388	4323324	4326692		homeo box B9a
ENSDARG00000056027	3	23979150	23981797	3	AUBES3544	58.36	jcf7180003676388	4332243	4334203		homeo box B8a
ENSDARG00000056030	3	23983088	23987449	3	AUBES3544	58.36	jcf7180003676388	4340233	4339289		homeo box B7a
ENSDARG00000029263	3	23989275	24040647	3	AUBES3544	58.36	jcf7180003676388	4386011	4388408		homeo box B3a
ENSDARG00000010630	3	23994945	23996987	3	AUBES3544	58.36	jcf7180003676388	4350239	4347763		homeo box B6a
ENSDARG00000013057	3	23998932	24001336	3	AUBES3544	58.36	jcf7180003676388	4354652	4350391		homeo box B5a
ENSDARG00000013533	3	24002080	24015223	3	AUBES3544	58.36	jcf7180003676388	4361363	4364320		homeo box B4a
ENSDARG00000000175	3	24043391	24046072	3	AUBES3544	58.36	jcf7180003676388	4390708	4391873		homeo box B2a
ENSDARG00000008174	3	24060139	24062383	3	AUBES3544	58.36	jcf7180003676388	4408159	4405867		homeo box B1a
ENSDARG00000004189	3	24341284	24362823	3	AUBES3544	58.36	jcf7180003676388	4586606	4590256		chromobox homolog 1a (HP1 beta homolog Drosophila)
ENSDARG00000030616	3	24362911	24384385	3	AUBES3544	58.36	jcf7180003676388	4594984	4598827		nuclear factor, erythroid derived 2,-like 1a
ENSDARG00000006786	3	24385822	24402653	3	AUBES3544	58.36	jcf7180003676388	4611396	4610162		zeta2-cop
ENSDARG00000025615	3	24481045	24488511	3	AUBES3544	58.36	jcf7180003676388	4673958	4669993		proline rich 15-like a
ENSDARG00000074773	3	24493668	24494432	3	AUBES3544	58.36	jcf7180003676388	4686298	4681463		Uncharacterized protein
ENSDARG00000017049	3	24498484	24509863	3	AUBES3544	58.36	jcf7180003676388	4702937	4704739		adenylosuccinate lyase
ENSDARG00000056144	3	24511595	24517269	3	AUBES3544	58.36	jcf7180003676388	4723157	4721334		transmembrane protein 150B
ENSDARG00000038139	3	24567811	24587172	3	AUBES3544	58.36	jcf7180003676388	4779174	4776177		platelet-derived growth factor beta polypeptide
ENSDARG00000009311	3	24652337	24726146	3	AUBES3544	58.36	jcf7180003676388	4866682	4869306		parvalbumin 6
ENSDARG00000040430	3	24774273	24796468	3	AUBES3544	58.36	jcf7180003676388	4910767	4911453		Uncharacterized protein
ENSDARG00000055359	3	24837780	24845598	17	AUBES4969	4.646	jcf7180003676453	2170423	2168390	42489	Uncharacterized protein
ENSDARG00000090449	3	24862707	24880269	17	AUBES4969	4.646	jcf7180003676453	2158638	2161434		Uncharacterized protein
ENSDARG00000038133	3	24932187	24941134	12	AUBES5175	83.199	jcf7180003673053	52303	55077		zgc:113411
ENSDARG00000021973	3	25188872	25201993	22	AUBES3059	66.01	jcf7180003676359	3360851	3362989		suppression of tumorigenicity 13 (colon carcinoma) (Hsp70 interacting protein)
ENSDARG00000038068	3	25371128	25376670	3	AUBES3544	58.36	jcf7180003676388	132453	135500		DEAD (Asp-Glu-Ala-Asp) box polypeptide 5
ENSDARG00000038067	3	25383215	25470824	3	AUBES5148	64.824	jcf7180003676352	680891	678336		SMAD specific E3 ubiquitin protein ligase 2
ENSDARG00000038066	3	25471234	25478284	23	AUBES2736	17.329	jcf7180003676420	663701	659117		karyopherin alpha 2 (RAG cohort 1, importin alpha 1)
ENSDARG00000077361	3	25481019	25522198	3	AUBES3771	59.43	jcf7180003657771	1	590		bromodomain PHD finger transcription factor
ENSDARG00000038059	3	25537082	25593628	3	AUBES5148	64.824	jcf7180003676352	800291	802706		growth factor receptor-bound protein 2b
ENSDARG00000022531	3	25812902	25914693	3	AUBES3544	58.36	jcf7180003659571	1085	1657		netrin 1b
ENSDARG00000091140	3	25927074	25947821	3	AUBES5148	64.824	jcf7180003676352	1053627	1054750	68497	Uncharacterized protein
ENSDARG00000014761	3	25950825	25953843	3	AUBES5148	64.824	jcf7180003676352	1075012	1071597		major facilitator superfamily domain containing 6-like
ENSDARG00000067813	3	25958275	25995571	3	AUBES5148	64.824	jcf7180003676352	1091152	1088234		zgc:171844
ENSDARG00000055472	3	26039050	26086127	24	AUBES2583	11.249	jcf7180003676321	771305	769118	244428	nucleotide binding protein 1 (MinD homolog, E. coli)
ENSDARG00000090851	3	26096741	26108845	24	AUBES2583	11.249	jcf7180003676321	802246	797984		class II, major histocompatibility complex, transactivator
ENSDARG00000055474	3	26111492	26112787	24	AUBES2583	11.249	jcf7180003676321	814986	812594		dexamethasone-induced transcript
ENSDARG00000038094	3	26112947	26194054	24	AUBES2583	11.249	jcf7180003676321	822804	825198		C-type lectin domain family 16, member A
ENSDARG00000038095	3	26202890	26204785	24	AUBES2583	11.249	jcf7180003676321	895826	897955		suppressor of cytokine signaling 1
ENSDARG00000038097	3	26211811	26225297	24	AUBES2583	11.249	jcf7180003676321	919858	915188		phosphatidylinositol glycan, class Q
ENSDARG00000061208	3	26230413	26265982	24	AUBES2583	11.249	jcf7180003676321	928998	925048		RAB40c, member RAS oncogene family
ENSDARG00000013252	3	26266483	26283478	24	AUBES2583	11.249	jcf7180003676321	957287	952713		transmembrane channel-like 5
ENSDARG00000061257	3	26675838	26686600	7	AUBES3216	66.019	jcf7180003675636	55258	57990		chromosome 17 open reading frame 75
ENSDARG00000018130	3	26698091	26746126	24	AUBES4742	14.644	jcf7180003676314a	3029112	3025563	92663	ras homolog gene family, member T1a
ENSDARG00000070565	3	26753546	26767382	24	AUBES4742	14.644	jcf7180003676314a	3009348	3013083		ArfGAP with dual PH domains 2
ENSDARG00000070568	3	26768643	26790754	24	AUBES4742	14.644	jcf7180003676314a	2995518	2992290		ATPase family, AAA domain containing 5a
ENSDARG00000087927	3	26802334	26811731	3	AUBES1811	48.263	jcf7180003675808	117886	121367	151430	nudix (nucleoside diphosphate linked moiety X)-type motif 9
ENSDARG00000070573	3	26812726	26823133	3	AUBES1811	48.263	jcf7180003675808	112094	108529		mitogen-activated protein kinase 3
ENSDARG00000074466	3	26830240	26841515	3	AUBES1811	48.263	jcf7180003675808	82327	82801		glycerophosphodiester phosphodiesterase domain containing 3
ENSDARG00000055510	3	26843147	26848954	3	AUBES1811	48.263	jcf7180003675808	72053	74279		yippee-like 3
ENSDARG00000087869	3	26851287	26859999	3	AUBES1811	48.263	jcf7180003675808	64309	68093		si:ch211-11k18.4
ENSDARG00000061213	3	26863439	26878034	3	AUBES1811	48.263	jcf7180003675808	43144	42635		rabaptin, RAB GTPase binding effector protein 2
ENSDARG00000020574	3	26878041	26953764	3	AUBES1811	48.263	jcf7180003675808	25276	21701		ATPase, Ca++ transporting, cardiac muscle, fast twitch 1
ENSDARG00000079699	3	26925756	26927073	3	AUBES3544	58.36	jcf7180003676388	1990255	1992371	89925	zgc:162612
ENSDARG00000055731	3	26964306	26971016	3	AUBES3544	58.36	jcf7180003676388	2023191	2020092		si:dkeyp-69e1.8
ENSDARG00000075783	3	26975060	26990138	3	AUBES3544	58.36	jcf7180003676388	2024802	2029897		HMG box domain containing 4
ENSDARG00000055743	3	26990348	26999557	3	AUBES3544	58.36	jcf7180003676388	2042707	2041008		ankyrin repeat domain 54
ENSDARG00000061354	3	27000949	27015681	3	AUBES3544	58.36	jcf7180003676388	2046744	2050714		FAD-dependent oxidoreductase domain containing 2
ENSDARG00000027529	3	27017515	27023625	12	AUBES3342	37.095	jcf7180003676381	1092703	1087540		heme oxygenase (decycling) 1
ENSDARG00000019507	3	27023667	27035630	3	AUBES3544	58.36	jcf7180003676388	2080715	2077467		MCM5 minichromosome maintenance deficient 5 (S. cerevisiae)
ENSDARG00000043638	3	27095849	27122240	3	AUBES5148	64.824	jcf7180003676352	1109637	1106538		target of myb1 (chicken)
ENSDARG00000044588	3	27178900	27207291	24	AUBES2583	11.249	jcf7180003676321	723320	726752		epithelial membrane protein 2
ENSDARG00000089698	3	27209581	27216594	3	AUBES5176	71.18	jcf7180003674824	25910	22579		activating transcription factor 7 interacting protein 2
ENSDARG00000034493	3	27222746	27429296	24	AUBES2583	11.249	jcf7180003676321	544938	548682		glutamate receptor, ionotropic, N-methyl D-aspartate 2A, a
ENSDARG00000055383	3	27746156	27752931	3	AUBES2550	72.32	jcf7180003676306	2375418	2378500	1233205	chromosome 16 open reading frame 72
ENSDARG00000073710	3	27757624	27791942	3	AUBES2550	72.32	jcf7180003676306	2353057	2349728		ubiquitin specific peptidase 7 (herpes virus-associated)
ENSDARG00000087093	3	27793505	27798964	3	AUBES2550	72.32	jcf7180003676306	2337971	2334371		si:ch211-157c3.4
ENSDARG00000019556	3	27816279	27847282	3	AUBES2550	72.32	jcf7180003676306	2309187	2313302		chloride channel 7
ENSDARG00000004034	3	27864729	27920351	3	AUBES2550	72.32	jcf7180003676306	2288192	2290381		Rho GDP dissociation inhibitor (GDI) gamma
ENSDARG00000018002	3	27921229	27928790	3	AUBES2550	72.32	jcf7180003676306	2266640	2265863		enoyl-CoA delta isomerase 1
ENSDARG00000061185	3	27937720	27947470	3	AUBES2550	72.32	jcf7180003676306	2252367	2248778		N-acetyltransferase 15 (GCN5-related, putative)
ENSDARG00000053129	3	27949213	27982934	3	AUBES2550	72.32	jcf7180003676306	2216322	2219345		calcium regulated heat stable protein 1
ENSDARG00000006031	3	27987186	28031348	3	AUBES2550	72.32	jcf7180003676306	2190325	2193327		4-aminobutyrate aminotransferase
ENSDARG00000077863	3	28035804	28066389	3	AUBES2550	72.32	jcf7180003676306	2167379	2171470		methyltransferase like 22
ENSDARG00000038089	3	28081057	28102533	3	AUBES2550	72.32	jcf7180003676306	2126690	2125017		transmembrane protein 114
ENSDARG00000014746	3	28135277	28579317	3	AUBES2550	72.32	jcf7180003676306	2102079	2102888		RNA binding protein, fox-1 homolog (C. elegans) 1
ENSDARG00000019191	3	28653538	28778566	3	AUBES2550	72.32	jcf7180003676306	1712784	1716907		septin 12
ENSDARG00000060915	3	28782906	28816410	3	AUBES2550	72.32	jcf7180003676306	1627159	1629552		F-box and leucine-rich repeat protein 16
ENSDARG00000037390	3	28869936	28901614	3	AUBES2550	72.32	jcf7180003676306	1572753	1576840		gsg1-like
ENSDARG00000096242	3	28974794	28979361	3	AUBES2550	72.32	jcf7180003676306	1513694	1514231		si:ch211-76l23.4
ENSDARG00000038024	3	28982569	29001938	3	AUBES2086	73.287	jcf7180003662929	79229	80073	25745	fleer
ENSDARG00000075345	3	29002294	29008314	3	AUBES2086	73.287	jcf7180003662929	69106	72144		chromosome 16 open reading frame 89
ENSDARG00000054942	3	29104393	29111376	3	AUBES2555	64.833	jcf7180003662273	10057	13501		lectin, galactoside-binding, soluble, 2a
ENSDARG00000070522	3	29233386	29529549	12	AUBES3342	37.095	jcf7180003676381	251673	254438		calcium channel, voltage-dependent, T type, alpha 1I subunit
ENSDARG00000038012	3	29620402	29635010	1	AUBES4099	25.574	jcf7180003628325	10062	7974		family with sequence similarity 83, member F
ENSDARG00000038011	3	29640439	29659899	1	AUBES4099	25.574	jcf7180003668506	5815	8132		cytohesin 4
ENSDARG00000038010	3	29661962	29694388	1	AUBES4099	25.574	jcf7180003673583	13277	15596		ras-related C3 botulinum toxin substrate 2 (rho family, small GTP binding protein Rac2)
ENSDARG00000014477	3	29752036	29753598	3	AUBES1846	62.123	jcf7180003666961	4609	1213		somatostatin receptor 3
ENSDARG00000073718	3	29825427	29839518	3	AUBES1846	62.123	jcf7180003660312	1868	690		apolipoprotein L, 2
ENSDARG00000032565	3	29865894	29996294	12	AUBES3342	37.095	jcf7180003676381	675565	672583		calcium channel, voltage-dependent, gamma subunit 2a
ENSDARG00000003599	3	30018332	30022483	25	AUBES3985	59.236	jcf7180003670543	9315	13682		ribosomal protein L3
ENSDARG00000054833	3	30291699	30304361	29	AUBES4103	52.842	jcf7180003676332f	2895825	2897090		nucleobindin 1
ENSDARG00000005927	3	30318065	30337417	4	AUBES3760	59.761	jcf7180003675626	118960	119891		TBC1 domain family, member 17
ENSDARG00000074667	3	30345875	30351674	29	AUBES4103	52.842	jcf7180003676332f	2944350	2945008	23748	AKT1 substrate 1 (proline-rich)
ENSDARG00000070484	3	30353982	30369623	29	AUBES4103	52.842	jcf7180003676332f	2947013	2947920		zgc:195001
ENSDARG00000054645	3	30814610	30836520	15	AUBES5403	11.367	jcf7180003676367	1798861	1801142	106741	si:ch211-51c14.1
ENSDARG00000060539	3	30851394	30921351	15	AUBES5403	11.367	jcf7180003676367	1839931	1839030		SH3 and multiple ankyrin repeat domains 1
ENSDARG00000060662	3	31120002	31125161	23	AUBES5129	23.45	jcf7180003676324	1019421	1015899		perforin 1 (pore forming protein)
ENSDARG00000037980	3	31214325	31230365	5	AUBES2982	63.845	jcf7180003676317	491458	487644		transcription elongation factor B (SIII), polypeptide 2 (18kD, elongin B)
ENSDARG00000090900	3	31405871	31409912	16	AUBES2940	82.485	jcf7180003676339	1065069	1067620		actinoporin-like protein
ENSDARG00000028521	3	31533125	31571061	3	AUBES4740	30.881	jcf7180003664617	14006	13635		complement component 1, q subcomponent-like 3b
ENSDARG00000054446	3	31737513	31742339	3	AUBES4740	30.881	jcf7180003674656	29578	25983	23639	coiled-coil domain containing 43
ENSDARG00000090664	3	31745157	31756222	3	AUBES4740	30.881	jcf7180003674656	22146	19732		chromosome 17 open reading frame 104
ENSDARG00000054438	3	31758800	31761152	3	AUBES4740	30.881	jcf7180003674656	8904	11287		frizzled homolog 2
ENSDARG00000075164	3	31799300	31836270	1	AUBES4310	51.034	jcf7180003673824	42934	47594		im:7148400
ENSDARG00000078092	3	31988134	31990928	3	AUBES5331	37.149	jcf7180003664396	14237	11435		LIM domain containing 2
ENSDARG00000016908	3	32014305	32016195	3	AUBES5331	37.149	jcf7180003660330	1	4016		zgc:171779
ENSDARG00000037928	3	32016418	32029984	3	AUBES5331	37.149	jcf7180003662045	3534	6083		DEAD (Asp-Glu-Ala-Asp) box polypeptide 42
ENSDARG00000037929	3	32034005	32054366	3	AUBES5331	37.149	jcf7180003671407	18068	16246	36745	ste20-related kinase adaptor alpha
ENSDARG00000037930	3	32055943	32061563	3	AUBES5331	37.149	jcf7180003671407	21749	20685		ring finger protein 113A
ENSDARG00000077126	3	32062043	32070750	3	AUBES5331	37.149	jcf7180003671407	44133	43054		small nuclear ribonucleoprotein 70 (U1)
ENSDARG00000037932	3	32070869	32081685	3	AUBES5331	37.149	jcf7180003674035	6277	7275	17382	lin-7 homolog B (C. elegans)
ENSDARG00000076745	3	32082674	32088251	3	AUBES5331	37.149	jcf7180003674035	12058	13267		zgc:193811
ENSDARG00000055855	3	32090121	32197478	3	AUBES5331	37.149	jcf7180003669927	19200	21441		potassium voltage-gated channel, Shaw-related subfamily, member 3a
ENSDARG00000037935	3	32217379	32235491	17	AUBES3213	4.176	jcf7180003676338	4355413	4357565	410218	aldehyde dehydrogenase 16 family, member A1
ENSDARG00000031776	3	32235718	32257127	17	AUBES3213	4.176	jcf7180003676338	4332009	4335937		zgc:92066
ENSDARG00000094210	3	32255646	32257330	17	AUBES3213	4.176	jcf7180003676338	4348954	4349873		zgc:109934
ENSDARG00000037955	3	32309510	32317809	17	AUBES3213	4.176	jcf7180003676338	4396052	4397138		PIH1 domain containing 1
ENSDARG00000037943	3	32362282	32427072	17	AUBES3213	4.176	jcf7180003676338	4470727	4470312		zgc:112484
ENSDARG00000077545	3	32433732	32457519	17	AUBES3213	4.176	jcf7180003676338	4495897	4497403		Uncharacterized protein
ENSDARG00000010246	3	32493809	32499997	17	AUBES3213	4.176	jcf7180003676338	4555483	4559912		protein arginine methyltransferase 1
ENSDARG00000054320	3	32503428	32536625	17	AUBES3213	4.176	jcf7180003676338	4575946	4576522		adaptor-related protein complex 2, alpha 2 subunit
ENSDARG00000094836	3	32543013	32543795	17	AUBES3213	4.176	jcf7180003676338	4595888	4597092		Uncharacterized protein
ENSDARG00000006553	3	32547722	32553097	17	AUBES3213	4.176	jcf7180003676338	4607126	4605992		related RAS viral (r-ras) oncogene homolog
ENSDARG00000087193	3	32556021	32563167	17	AUBES3213	4.176	jcf7180003676338	4620904	4621124		transmembrane gamma-carboxyglutamic acid protein 2-like precursor
ENSDARG00000075849	3	32570972	32594599	17	AUBES3213	4.176	jcf7180003676338	4654014	4651996		proline rich 12
ENSDARG00000017579	3	32595697	32608941	17	AUBES3213	4.176	jcf7180003676338	4675841	4674927		Uncharacterized protein
ENSDARG00000054010	3	32614758	32627597	17	AUBES3213	4.176	jcf7180003676338	4694089	4697512		SR-related CTD-associated factor 1
ENSDARG00000059993	3	32629443	32655923	5	AUBES4567	58.404	jcf7180003676354a	610901	615950		transient receptor potential cation channel, subfamily M, member 4
ENSDARG00000004459	3	32731333	32756610	6	AUBES1144	0	jcf7180003676294b	2055582	2055031	17476	si:ch73-248e21.4
ENSDARG00000088283	3	32744756	32748809	6	AUBES1144	0	jcf7180003676294b	2051484	2048812		si:ch73-248e21.5
ENSDARG00000037965	3	32768346	32787254	12	AUBES2050	45.465	jcf7180003676328	2097909	2094436		serine/arginine repetitive matrix 2
ENSDARG00000060030	3	32851133	32879554	2	AUBES3238	42.451	jcf7180003670846	10894	13889		SET domain containing 1A
ENSDARG00000078604	3	32931781	32948336	25	AUBES3985	59.236	jcf7180003675632	37788	36963		TBC1 domain family, member 10B
ENSDARG00000053254	3	32950024	32955583	5	AUBES2982	63.845	jcf7180003676317	258745	260324		myosin light chain, phosphorylatable, fast skeletal muscle a
ENSDARG00000053257	3	32962285	32968947	25	AUBES3985	59.236	jcf7180003675632	16327	19379		zgc:153733
ENSDARG00000059919	3	32999706	33007031	25	AUBES3985	59.236	jcf7180003670452	6231	8396		chromosome 16 open reading frame 58
ENSDARG00000053260	3	33007161	33010617	25	AUBES3985	59.236	jcf7180003669856	4564	5540		zgc:113090
ENSDARG00000025608	3	33091145	33102740	6	AUBES3307	40.83	jcf7180003676378a	3716400	3714495		caspase 6, apoptosis-related cysteine peptidase, like 1
ENSDARG00000093405	3	33098464	33102824	23	AUBES2736	17.329	jcf7180003676420	388009	385004		caspase 6, apoptosis-related cysteine peptidase
ENSDARG00000078674	3	33437532	33438196	3	AUBES5124	8.951	jcf7180003668739	1173	2362	76022	heat shock protein, alpha-crystallin-related, 9
ENSDARG00000053449	3	33479219	33483060	3	AUBES5124	8.951	jcf7180003668739	27049	30019		peptide YYa
ENSDARG00000053453	3	33483723	33513554	3	AUBES5124	8.951	jcf7180003668739	45992	47028		membrane protein, palmitoylated 2a (MAGUK p55 subfamily member 2a)
ENSDARG00000053455	3	33554332	33556856	25	AUBES3985	59.236	jcf7180003665656	13208	14988		coiled-coil domain containing 103
ENSDARG00000053460	3	33566309	33571914	20	AUBES2059	32.974	jcf7180003676417	9062513	9063178		si:dkey-283b1.7
ENSDARG00000053467	3	33574733	33593882	27	AUBES4654	39.302	jcf7180003676414	2569537	2566569		GTP binding protein 1
ENSDARG00000019038	3	33595193	33628281	3	AUBES3536	51.772	jcf7180003676316	1914086	1912047	412253	small G protein signaling modulator 3
ENSDARG00000077893	3	33704701	33707373	3	AUBES3536	51.772	jcf7180003676316	1964172	1959127		extracellular leucine-rich repeat and fibronectin type III domain containing 2
ENSDARG00000037905	3	33876944	33986779	3	AUBES3536	51.772	jcf7180003676316	2106595	2110052		calcium channel, voltage-dependent, P/Q type, alpha 1A subunit, a
ENSDARG00000037906	3	34003806	34007446	3	AUBES3536	51.772	jcf7180003676316	2074792	2070534		alkB, alkylation repair homolog 7 (E. coli)
ENSDARG00000096248	3	34034542	34046885	3	AUBES4970	74.886	jcf7180003614170	1651	88		immunoglobulin heavy constant delta
ENSDARG00000096355	3	34048543	34145441	3	AUBES4740	30.881	jcf7180003676436b	4861569	4859575	63931	immunoglobulin heavy constant mu
ENSDARG00000096301	3	34106950	34107372	3	AUBES4740	30.881	jcf7180003676436b	4831798	4829055		immunoglobulin heavy variable 1-4
ENSDARG00000096418	3	34112002	34112474	3	AUBES4740	30.881	jcf7180003676436b	4753958	4751595		immunoglobulin heavy variable 14-1
ENSDARG00000096372	3	34116873	34117315	3	AUBES4970	74.886	jcf7180003668443	2742	849		immunoglobulin heavy variable 13-2
ENSDARG00000096408	3	34119344	34119794	3	AUBES4740	30.881	jcf7180003676436b	621987	623271		immunoglobulin heavy variable 11-2
ENSDARG00000096350	3	34138919	34139377	3	AUBES4970	74.886	jcf7180003669025	2667	197		immunoglobulin heavy variable 1-2
ENSDARG00000096424	3	34140565	34141222	3	AUBES4740	30.881	jcf7180003676436b	630647	627814	4884	immunoglobulin heavy variable 2-2
ENSDARG00000096387	3	34144993	34145449	3	AUBES4740	30.881	jcf7180003676436b	4744964	4743503		immunoglobulin heavy variable 1-1
ENSDARG00000096406	3	34146696	34147188	3	AUBES4970	74.886	deg7180003433382	1933	153		immunoglobulin heavy variable 2-1
ENSDARG00000096316	3	34152255	34152688	3	AUBES4740	30.881	jcf7180003676436b	4707758	4708050	7847	immunoglobulin heavy variable 10-1
ENSDARG00000096340	3	34157308	34157742	3	AUBES4740	30.881	jcf7180003676436b	4684601	4685593		immunoglobulin heavy variable 8-2
ENSDARG00000096255	3	34159585	34160102	3	AUBES4740	30.881	jcf7180003676436b	4659774	4660318		immunoglobulin heavy variable 8-1
ENSDARG00000096241	3	34161674	34162103	11	AUBES1904	23.735	jcf7180003676315	5210	4261		immunoglobulin heavy variable 7-1
ENSDARG00000096318	3	34165866	34166319	3	AUBES4740	30.881	jcf7180003676436b	634742	636889	16417	immunoglobulin heavy variable 5-8
ENSDARG00000096289	3	34172244	34172690	3	AUBES4740	30.881	jcf7180003676436b	725026	725625		immunoglobulin heavy variable 4-8
ENSDARG00000096342	3	34174148	34174606	3	AUBES4740	30.881	jcf7180003676436b	585870	584091		immunoglobulin heavy variable 5-5
ENSDARG00000096268	3	34175279	34175752	3	AUBES4740	30.881	jcf7180003676436b	694627	693094		immunoglobulin heavy variable 4-7
ENSDARG00000096333	3	34177754	34178210	3	AUBES4740	30.881	jcf7180003676436b	724963	725625		immunoglobulin heavy variable 4-6
ENSDARG00000096345	3	34181809	34182283	3	AUBES4740	30.881	jcf7180003676436b	4663566	4666889		immunoglobulin heavy variable 4-5
ENSDARG00000096388	3	34183555	34184027	3	AUBES4970	74.886	jcf7180003675694	8043	9306		immunoglobulin heavy variable 5-3
ENSDARG00000096267	3	34186927	34187371	3	AUBES4970	74.886	jcf7180003671904	2357	237		immunoglobulin heavy variable 5-2
ENSDARG00000096259	3	34200734	34201182	3	AUBES4740	30.881	jcf7180003676436b	725701	726107		immunoglobulin heavy variable 4-1
ENSDARG00000020235	3	34540618	34671699	15	AUBES2344	69.542	jcf7180003673268	21648	25000		septin 9a
ENSDARG00000000151	3	34773236	34838901	17	AUBES4969	4.646	jcf7180003676453	2799667	2801116		thyroid hormone receptor alpha a
ENSDARG00000007654	3	34852285	34886337	3	AUBES4502	75.903	jcf7180003671859	19879	22426		N-ethylmaleimide-sensitive factor a
ENSDARG00000060150	3	34889244	34902189	5	AUBES2759	39.105	jcf7180003676257	168594	164385		proteasome (prosome, macropain) 216S subunit, non-ATPase, 11a
ENSDARG00000037916	3	34906623	34907616	3	AUBES4502	75.903	jcf7180003619813	4914	63		cyclin-dependent kinase 5, regulatory subunit 1a (p35)
ENSDARG00000037917	3	34931497	35002337	3	AUBES4502	75.903	jcf7180003673689	713	2604	135472	integrin, alpha 3a
ENSDARG00000009568	3	35005106	35066969	3	AUBES4502	75.903	jcf7180003673689	58578	60113
ENSDARG00000016871	3	35071191	35080284	17	AUBES3947	5.88	jcf7180003675660	419575	421177		SWI/SNF related, matrix associated, actin dependent regulator of chromatin, subfamily e, member 1
ENSDARG00000037919	3	35491691	35506490	7	AUBES2897	53.372	jcf7180003676444	5733407	5736548	440719	retinoblastoma binding protein 6
ENSDARG00000079688	3	35597099	35618661	7	AUBES2897	53.372	jcf7180003676444	5695642	5699509		trinucleotide repeat containing 6A
ENSDARG00000060192	3	35627363	35634774	7	AUBES2897	53.372	jcf7180003676444	5638540	5636264		RNA pseudouridylate synthase domain containing 1
ENSDARG00000003573	3	35636166	35640105	7	AUBES2897	53.372	jcf7180003676444	5629506	5631149		dynactin 5
ENSDARG00000037921	3	35674508	35687529	7	AUBES2897	53.372	jcf7180003676444	5580929	5585458		guanine nucleotide binding protein (G protein), gamma 13b
ENSDARG00000060207	3	35693769	35720023	7	AUBES2897	53.372	jcf7180003676444	5546985	5548251		TNF receptor-associated factor 7
ENSDARG00000046107	3	35718069	35886442	7	AUBES2897	53.372	jcf7180003676444	5486616	5490693		CASK interacting protein 1
ENSDARG00000070261	3	35897336	35932410	7	AUBES2897	53.372	jcf7180003676444	5363685	5368546		cytokine receptor-like factor 3
ENSDARG00000008370	3	36172321	36209462	5	AUBES2269	57.784	jcf7180003676323	120874	118936	155469	casein kinase 1, delta a
ENSDARG00000089260	3	36221907	36231771	5	AUBES2269	57.784	jcf7180003676323	143822	146145		dihydrouridine synthase 1-like (S. cerevisiae)
ENSDARG00000040650	3	36233178	36246017	5	AUBES2269	57.784	jcf7180003676323	159556	157769		G protein pathway suppressor 1
ENSDARG00000090062	3	36247969	36259220	5	AUBES2269	57.784	jcf7180003676323	180313	181009		ras-related C3 botulinum toxin substrate 3a (rho family, small GTP binding protein Rac3)
ENSDARG00000076128	3	36261711	36271831	5	AUBES2269	57.784	jcf7180003676323	194304	196449		protein kinase, cAMP-dependent, regulatory, type I, alpha (tissue specific extinguisher 1) a
ENSDARG00000090369	3	36274834	36283400	5	AUBES2269	57.784	jcf7180003676323	210511	209597		zgc:86896
ENSDARG00000040657	3	36284104	36305521	5	AUBES2269	57.784	jcf7180003676323	229934	230730		WD repeat domain, phosphoinositide interacting 1
ENSDARG00000060246	3	36312650	36327790	5	AUBES2269	57.784	jcf7180003676323	268599	265398		solute carrier family 16 (monocarboxylic acid transporters), member 6b
ENSDARG00000037924	3	36331697	36364021	11	AUBES3278	72.706	jcf7180003622089	1	547		guanine nucleotide binding protein (G protein), alpha 13b
ENSDARG00000037925	3	36365695	36388864	19	AUBES4224	19.002	jcf7180003676410	1064285	1066974		regulator of G-protein signaling 9a
ENSDARG00000009582	3	36411374	36445884	12	AUBES4232	38.716	jcf7180003676378b	1337227	1339929		ATP-binding cassette, sub-family C (CFTR/MRP), member 6
ENSDARG00000059874	3	36447000	36477480	3	AUBES5124	8.951	jcf7180003638962	106	500		ATP-binding cassette, sub-family C (CFTR/MRP), member 1
ENSDARG00000006281	3	36482459	36505651	12	AUBES2664	43.38	jcf7180003676322	3255895	3254434		myosin, heavy polypeptide 11, smooth muscle b
ENSDARG00000014123	3	36526652	36544908	5	AUBES2759	39.105	jcf7180003676257	1394048	1398674	59161	G1 to S phase transition 1, like
ENSDARG00000091838	3	36584078	36585813	5	AUBES2759	39.105	jcf7180003676257	1412721	1416032		long intergenic non-protein coding RNA 675
ENSDARG00000073797	3	36588462	36601485	3	AUBES5124	8.951	jcf7180003668653	52	1946	87124	RRN3 RNA polymerase I transcription factor homolog (S. cerevisiae)
ENSDARG00000088061	3	36603983	36675586	3	AUBES5124	8.951	jcf7180003668653	14689	19514		si:dkeyp-72e1.9
ENSDARG00000037898	3	36708976	36731172	5	AUBES2269	57.784	jcf7180003676323	77217	72883	53997	periplakin
ENSDARG00000037897	3	36732797	36762973	5	AUBES2269	57.784	jcf7180003676323	99262	100153		glyoxylate reductase 1 homolog (Arabidopsis)
ENSDARG00000037895	3	36831493	36841270	3	AUBES4740	30.881	jcf7180003671447	20258	22818		receptor (G protein-coupled) activity modifying protein 2
ENSDARG00000037894	3	36854483	36887433	3	AUBES4740	30.881	jcf7180003676436b	7488264	7491037	72766	enhancer of zeste homolog 1 (Drosophila)
ENSDARG00000074524	3	36898821	36927249	3	AUBES4740	30.881	jcf7180003676436b	7519478	7523713		contactin associated protein 1
ENSDARG00000070174	3	36967080	37049833	23	AUBES3188	22.022	jcf7180003676421b	1549050	1551334		myosin X
ENSDARG00000015610	3	37054585	37077400	3	AUBES4740	30.881	jcf7180003676436b	7622638	7621601	416672	tubulin, gamma 1
ENSDARG00000059804	3	37078547	37102655	3	AUBES4740	30.881	jcf7180003676436b	7638319	7636535		family with sequence similarity 134, member C
ENSDARG00000037892	3	37107475	37130351	3	AUBES4740	30.881	jcf7180003676436b	7644902	7649190		PSMC3 interacting protein
ENSDARG00000037891	3	37130298	37143376	3	AUBES4740	30.881	jcf7180003676436b	7654288	7652231		MAX-like protein X
ENSDARG00000055713	3	37192468	37230082	3	AUBES4740	30.881	jcf7180003676436b	7698974	7697739		formin-like 1
ENSDARG00000059773	3	37227826	37471257	3	AUBES4740	30.881	jcf7180003676436b	7721943	7725348		SRC kinase signaling inhibitor 1
ENSDARG00000037889	3	37569736	37579270	5	AUBES2269	57.784	jcf7180003676323	22352	24042		wingless-type MMTV integration site family, member 9B
ENSDARG00000053070	3	37644218	37655642	13	AUBES5411	50.345	jcf7180003670740	30394	25014	50556	golgi SNAP receptor complex member 2
ENSDARG00000059768	3	37657226	37694774	13	AUBES5411	50.345	jcf7180003670740	23161	21001		G patch domain containing 8
ENSDARG00000074060	3	37702214	37737377	13	AUBES5411	50.345	jcf7180003669402	1542	3270		si:dkey-260c8.4
ENSDARG00000053058	3	37782011	37784026	13	AUBES5411	50.345	jcf7180003673193	1595	1929		ribosomal protein S11
ENSDARG00000096229	3	37785133	37801065	3	AUBES5169	42.777	jcf7180003662430	3346	485	838196	chromosome 17 open reading frame 53
ENSDARG00000006849	3	37819050	38623329	3	AUBES5169	42.777	jcf7180003662430	25001	22145		acid-sensing (proton-gated) ion channel 2
ENSDARG00000091834	3	38700212	38740107	10	AUBES4506	20.58	jcf7180003676199	2739243	2738690		mucin 13, cell surface associated
ENSDARG00000000567	3	38757674	38772335	3	AUBES5148	64.824	jcf7180003676352	128931	127789	96413	zinc finger protein 281
ENSDARG00000059747	3	38788281	38854087	3	AUBES5148	64.824	jcf7180003676352	163060	160731		si:dkey-106c17.3
ENSDARG00000037882	3	38990140	38990868	27	AUBES4654	39.302	jcf7180003676414	1526263	1524532		Uncharacterized protein
ENSDARG00000059743	3	39094551	39105002	3	AUBES1811	48.263	jcf7180003675808	415119	418302	205522	transmembrane protein 98
ENSDARG00000017036	3	39107635	39147260	3	AUBES1811	48.263	jcf7180003675808	392389	397276		Uncharacterized protein
ENSDARG00000030163	3	39170663	39174830	3	AUBES1811	48.263	jcf7180003675808	370885	367381		Uncharacterized protein
ENSDARG00000070140	3	39186597	39192895	3	AUBES1811	48.263	jcf7180003675808	351810	348729		retinol saturase (all-trans-retinol 13,14-reductase)
ENSDARG00000089377	3	39194880	39203446	3	AUBES1811	48.263	jcf7180003675808	333543	333094		Uncharacterized protein
ENSDARG00000052966	3	39232878	39254701	3	AUBES1811	48.263	jcf7180003675808	331915	328886		N-myristoyltransferase 1a
ENSDARG00000052957	3	39254865	39300073	3	AUBES1811	48.263	jcf7180003675808	300467	303373		phospholipase C, delta 3a
ENSDARG00000052950	3	39311211	39366916	5	AUBES2759	39.105	jcf7180003676257	2944932	2948997		Rho GTPase activating protein 23
ENSDARG00000004748	3	39467970	39483264	3	AUBES3544	58.36	jcf7180003676388	5326104	5328508	76901	zgc:100868
ENSDARG00000052905	3	39534796	39544871	3	AUBES3544	58.36	jcf7180003676388	5269639	5272542		zgc:165423
ENSDARG00000037865	3	39574175	39594121	3	AUBES1811	48.263	jcf7180003675808	128103	130523		ceroid-lipofuscinosis, neuronal 3
ENSDARG00000019326	3	39595344	39608008	24	AUBES4742	14.644	jcf7180003676314a	2975872	2973593	2528640	phosphoribosyl pyrophosphate synthetase-associated protein 2
ENSDARG00000090340	3	39614446	39621974	24	AUBES4742	14.644	jcf7180003676314a	2958550	2955616		family with sequence similarity 83, member G
ENSDARG00000005414	3	39625712	39642803	24	AUBES4742	14.644	jcf7180003676314a	2941951	2938039		GRB2-related adaptor protein a
ENSDARG00000008377	3	39658769	39684999	24	AUBES4742	14.644	jcf7180003676314a	2932195	2928590		epsin 2
ENSDARG00000011727	3	39684324	39690874	24	AUBES4742	14.644	jcf7180003676314a	2904215	2901568		B9 protein domain 1
ENSDARG00000060496	3	39848559	39945676	24	AUBES4742	14.644	jcf7180003676314a	2831185	2827379		calcium channel, voltage-dependent, T type, alpha 1H subunit
ENSDARG00000074703	3	39953528	39962083	24	AUBES4742	14.644	jcf7180003676314a	2770598	2766767		coiled-coil domain containing 97
ENSDARG00000009693	3	39965137	40049531	24	AUBES4742	14.644	jcf7180003676314a	2766704	2765627		lethal giant larvae homolog 1 (Drosophila)
ENSDARG00000075292	3	40051267	40131525	24	AUBES4742	14.644	jcf7180003676314a	2699493	2696388		myosin XVAa
ENSDARG00000006642	3	40148601	40157649	24	AUBES4742	14.644	jcf7180003676314a	2693941	2695497		developmentally regulated GTP binding protein 2
ENSDARG00000070061	3	40157181	40163264	24	AUBES4742	14.644	jcf7180003676314a	2686020	2683922		growth factor, augmenter of liver regeneration (ERV1 homolog, S. cerevisiae)
ENSDARG00000014871	3	40164998	40174983	24	AUBES4742	14.644	jcf7180003676314a	2682494	2680432		synaptogyrin 3
ENSDARG00000014945	3	40180035	40197395	24	AUBES4742	14.644	jcf7180003676314a	2671463	2667157		zinc finger protein 598
ENSDARG00000059701	3	40202349	40227310	24	AUBES4742	14.644	jcf7180003676314a	2650704	2647290		flightless I homolog (Drosophila)
ENSDARG00000052818	3	40250190	40253689	24	AUBES4742	14.644	jcf7180003676314a	2611060	2613717		Smith-Magenis syndrome chromosome region, candidate 8a
ENSDARG00000052816	3	40255711	40270853	24	AUBES4742	14.644	jcf7180003676314a	2578415	2582930		serine hydroxymethyltransferase 1 (soluble)
ENSDARG00000020217	3	40284200	40290037	24	AUBES4742	14.644	jcf7180003676314a	2575757	2573169		cleavage and polyadenylation specific factor 4
ENSDARG00000077052	3	40403882	40483626	24	AUBES4742	14.644	jcf7180003676314a	2465930	2469172		trinucleotide repeat containing 18
ENSDARG00000037870	3	40520889	40524586	24	AUBES4742	14.644	jcf7180003676314a	2393893	2390841		actin, beta 2
ENSDARG00000059680	3	40571229	40584271	24	AUBES4742	14.644	jcf7180003676314a	2360792	2363506		fascin homolog 1, actin-bundling protein a (Strongylocentrotus purpuratus)
ENSDARG00000016086	3	40684997	40763310	24	AUBES4742	14.644	jcf7180003676314a	2282519	2278242		SMAD specific E3 ubiquitin protein ligase 1
ENSDARG00000008383	3	40790893	40799236	24	AUBES4742	14.644	jcf7180003676314a	2213155	2217111		actin related protein 2/3 complex, subunit 1A
ENSDARG00000027063	3	40803793	40815394	24	AUBES4742	14.644	jcf7180003676314a	2203155	2208351		actin related protein 2/3 complex, subunit 1B
ENSDARG00000037871	3	40815404	40832107	24	AUBES4742	14.644	jcf7180003676314a	2197413	2194546		WD repeat domain, phosphoinositide interacting 2
ENSDARG00000087446	3	40836679	40866148	24	AUBES4742	14.644	jcf7180003676314a	2175534	2172873		monocyte to macrophage differentiation-associated 2a
ENSDARG00000078111	3	40871335	40891709	24	AUBES4742	14.644	jcf7180003676314a	2164703	2169396		adaptor-related protein complex 5, zeta 1 subunit
ENSDARG00000037872	3	40896850	40927744	24	AUBES4742	14.644	jcf7180003676314a	2145853	2144706		forkhead box K1
ENSDARG00000037873	3	40942743	40950564	24	AUBES4742	14.644	jcf7180003676314a	2116996	2113155		cytochrome P450, family 3, subfamily c, polypeptide 1 like, 2
ENSDARG00000078866	3	40973779	41287057	24	AUBES4742	14.644	jcf7180003676314a	2100725	2097888		sidekick cell adhesion molecule 1a
ENSDARG00000052741	3	41584582	41628383	24	AUBES4742	14.644	jcf7180003676314a	1760587	1757195		caspase recruitment domain family, member 11
ENSDARG00000025826	3	41642419	41701020	24	AUBES4742	14.644	jcf7180003676314a	1702356	1699097		guanine nucleotide binding protein (G protein) alpha 12
ENSDARG00000059654	3	41709878	41719143	24	AUBES4742	14.644	jcf7180003676314a	1679581	1681317		eukaryotic translation initiation factor 3, subunit Ba
ENSDARG00000028786	3	41726348	41727723	24	AUBES4742	14.644	jcf7180003676314a	1669437	1671352		carbohydrate (chondroitin 4) sulfotransferase 12
ENSDARG00000052736	3	41771457	41773278	24	AUBES4742	14.644	jcf7180003676314a	1640245	1636333		Uncharacterized protein
ENSDARG00000033382	3	41780643	41785960	24	AUBES4742	14.644	jcf7180003676314a	1636167	1631780		galectin related inter-fiber protein
ENSDARG00000037879	3	41912281	41921651	24	AUBES4742	14.644	jcf7180003676314a	1563432	1560778		lunatic fringe homolog
ENSDARG00000034473	3	41950128	42081430	24	AUBES4742	14.644	jcf7180003676314a	1535557	1533213		tweety homolog 3 (Drosophila)
ENSDARG00000074842	3	42085246	42113847	24	AUBES4742	14.644	jcf7180003676314a	1462476	1459089		sorting nexin 8
ENSDARG00000030573	3	42115948	42120437	24	AUBES4742	14.644	jcf7180003676314a	1447444	1449005		nudix (nucleoside diphosphate linked moiety X)-type motif 1
ENSDARG00000075368	3	42121319	42123984	24	AUBES4742	14.644	jcf7180003676314a	1440166	1443527		FtsJ RNA methyltransferase homolog 2 (E. coli)
ENSDARG00000037844	3	42515674	42528302	24	AUBES2788	14.425	jcf7180003675854	192435	194522	514751	lysine (K)-specific demethylase 8
ENSDARG00000034662	3	42532226	42547346	24	AUBES2788	14.425	jcf7180003675854	180822	183035		non-SMC element 1 homolog (S. cerevisiae)
ENSDARG00000091498	3	42628536	42650125	24	AUBES2788	14.425	jcf7180003675854	161138	156805		Uncharacterized protein
ENSDARG00000059622	3	42654951	42669100	24	AUBES2788	14.425	jcf7180003675854	152834	149652		ubiquitin family domain containing 1
ENSDARG00000052666	3	42778892	42784137	24	AUBES2788	14.425	jcf7180003675854	126104	127799		lipopolysaccharide-induced TNF factor
ENSDARG00000021047	3	42801600	42835553	24	AUBES2788	14.425	jcf7180003675854	123915	118936		zinc finger CCCH-type containing 7A
ENSDARG00000026534	3	42959733	43030425	24	AUBES2788	14.425	jcf7180003675854	40971	37571		axin 1
ENSDARG00000044969	3	43140041	43147900	24	AUBES4742	14.644	jcf7180003676314a	826705	823839		Uncharacterized protein
ENSDARG00000003283	3	43222242	43241628	9	AUBES4658	7.378	jcf7180003676448b	5498356	5502658		zinc finger, AN1-type domain 2A
ENSDARG00000020961	3	43259591	43262646	24	AUBES4742	14.644	jcf7180003676314a	888925	890276		UNC homeobox
ENSDARG00000075992	3	43430112	43436320	7	AUBES3487	68.985	jcf7180003624379	21	348		Uncharacterized protein
ENSDARG00000052694	3	43480002	43513485	24	AUBES4742	14.644	jcf7180003676314a	984529	981071	518891	mical-like 2a
ENSDARG00000029117	3	43523240	43528947	24	AUBES4742	14.644	jcf7180003676314a	1002562	999333		Uncharacterized protein
ENSDARG00000059631	3	43554695	43615651	24	AUBES4742	14.644	jcf7180003676314a	1033402	1029905		integrator complex subunit 1
ENSDARG00000033709	3	43633756	43651450	24	AUBES4742	14.644	jcf7180003676314a	1059795	1063000		v-maf musculoaponeurotic fibrosarcoma oncogene homolog K (avian)
ENSDARG00000037857	3	43657886	43692220	24	AUBES4742	14.644	jcf7180003676314a	1071004	1067981		transmembrane protein 184a
ENSDARG00000030897	3	43695433	43696649	24	AUBES4742	14.644	jcf7180003676314a	1099749	1095698		proteasome (prosome, macropain) assembly chaperone 3
ENSDARG00000078141	3	43996539	43998893	24	AUBES4742	14.644	jcf7180003676314a	1257867	1257181
ENSDARG00000067818	3	44040671	44043730	8	AUBES4368	6.058	jcf7180003676371	1028227	1025843		Uncharacterized protein
ENSDARG00000053855	3	44274208	44292670	3	AUBES3913	75.402	jcf7180003670306	16342	14678		RAB11 family interacting protein 4 (class II)
ENSDARG00000052648	3	44579435	44791438	24	AUBES2788	14.425	jcf7180003675854	399278	396587	1838578	heparan sulfate (glucosamine) 3-O-sulfotransferase 4
ENSDARG00000059616	3	44985468	45038758	24	AUBES2788	14.425	jcf7180003675854	629239	625196		heparan sulfate (glucosamine) 3-O-sulfotransferase 2
ENSDARG00000074017	3	45230624	45283720	24	AUBES2788	14.425	jcf7180003675854	704008	706583		ubiquitin specific peptidase 31
ENSDARG00000015722	3	45299500	45319463	24	AUBES2788	14.425	jcf7180003675854	747268	743011		potassium channel tetramerisation domain containing 5
ENSDARG00000062304	3	45324211	45336600	24	AUBES2788	14.425	jcf7180003675854	757569	760709		3-phosphoinositide dependent protein kinase-1a
ENSDARG00000069961	3	45382448	45398508	24	AUBES2788	14.425	jcf7180003675854	787988	782773		interleukin 21 receptor
ENSDARG00000079264	3	45516108	45577854	24	AUBES2788	14.425	jcf7180003675854	861405	860504		BAI1-associated protein 3
ENSDARG00000059610	3	45725379	45755688	24	AUBES2788	14.425	jcf7180003675854	916812	921876		G protein-coupled receptor 146
ENSDARG00000074661	3	45796871	45808201	24	AUBES2788	14.425	jcf7180003675854	952717	948210		G protein-coupled estrogen receptor 1
ENSDARG00000037838	3	45816923	45851694	24	AUBES2788	14.425	jcf7180003675854	969656	972247		unkempt homolog (Drosophila)-like
ENSDARG00000037836	3	45883120	45886370	24	AUBES2788	14.425	jcf7180003675854	1016533	1012105		insulin-like growth factor binding protein, acid labile subunit
ENSDARG00000052642	3	46081557	46153131	24	AUBES2788	14.425	jcf7180003675854	1112280	1108179		shisa homolog 9 (Xenopus laevis)
ENSDARG00000076867	3	46342532	46401191	24	AUBES2788	14.425	jcf7180003675854	1254340	1258806		wu:fl04e06
ENSDARG00000088125	3	46406532	46413215	24	AUBES2788	14.425	jcf7180003675854	1258831	1259674		Uncharacterized protein
ENSDARG00000020363	3	46415421	46418013	24	AUBES2788	14.425	jcf7180003675854	1269692	1268997		small nuclear ribonucleoprotein 25kDa (U11/U12)
ENSDARG00000037835	3	46418224	46422259	23	AUBES1606	22.632	jcf7180003676319	2152338	2153905		polymerase (RNA) III (DNA directed) polypeptide K
ENSDARG00000078180	3	46463431	46465013	24	AUBES2732	31.544	jcf7180003676332e	5063027	5063818		sc:d0202
ENSDARG00000078824	3	46482789	46490155	5	AUBES5089	43.418	jcf7180003676363	5151639	5156382		sc:d0139
ENSDARG00000091579	3	46495648	46511715	5	AUBES3590	45.746	jcf7180003676377	1712186	1709204	293201	Uncharacterized protein
ENSDARG00000020326	3	46518026	46590220	5	AUBES3590	45.746	jcf7180003676377	1752272	1755797		tyrosine kinase 2
ENSDARG00000032344	3	46667923	46788849	5	AUBES3590	45.746	jcf7180003676377	44064	45210		phosphodiesterase 4A, cAMP-specific
ENSDARG00000090970	3	46989549	47038021	3	AUBES3544	58.36	jcf7180003676388	2798805	2799318	465032	Uncharacterized protein
ENSDARG00000052223	3	47321878	47324041	3	AUBES3544	58.36	jcf7180003676388	2811821	2816321		recoverin a
ENSDARG00000074443	3	47342054	47454581	3	AUBES3544	58.36	jcf7180003676388	2829391	2826331		growth arrest-specific 7
ENSDARG00000078953	3	47499396	47542830	24	AUBES2068	49.004	jcf7180003673222	31165	35645		epsin 3
ENSDARG00000077698	3	47592594	47610228	24	AUBES5003	50.554	jcf7180003670849	9722	7819		radical S-adenosyl methionine domain containing 1
ENSDARG00000042357	3	47637817	47641978	24	AUBES2068	49.004	jcf7180003673063	2345	720	95255	claudin k
ENSDARG00000020960	3	47647345	47690324	24	AUBES2068	49.004	jcf7180003673063	17011	20220		hepatocyte growth factor-regulated tyrosine kinase substrate
ENSDARG00000038768	3	47698986	47733072	24	AUBES2068	49.004	jcf7180003673063	22643	26989		mitochondrial ribosomal protein L12
ENSDARG00000078116	3	47784138	47892607	3	AUBES3544	58.36	jcf7180003676388	2380902	2383711	277960	sidekick cell adhesion molecule 2
ENSDARG00000039704	3	47924697	47972071	3	AUBES3544	58.36	jcf7180003676388	2378113	2373860		CDC42 effector protein (Rho GTPase binding) 4a
ENSDARG00000032724	3	48058195	48062098	3	AUBES3544	58.36	jcf7180003676388	2336060	2338846		peripheral myelin protein 22a
ENSDARG00000074551	3	48107642	48221947	24	AUBES2068	49.004	jcf7180003662685	13163	17376		Uncharacterized protein
ENSDARG00000043105	3	48302498	48316368	24	AUBES2068	49.004	jcf7180003669446	15019	12869		queuine tRNA-ribosyltransferase 1
ENSDARG00000069937	3	48319132	48400816	10	AUBES1885	9.364	jcf7180003675828	74097	72729		dynamin 2
ENSDARG00000042339	3	49366775	49375452	10	AUBES4506	20.58	jcf7180003676199	4321835	4319470		si:ch211-207b24.4
ENSDARG00000025086	3	49381530	49390141	6	AUBES3793	38.099	jcf7180003676415	4045770	4044160	37153	fructosamine-3-kinase-related protein
ENSDARG00000040099	3	49394281	49489234	6	AUBES3793	38.099	jcf7180003676415	4053033	4054347		tubulin-specific chaperone d
ENSDARG00000040098	3	49415048	49418683	6	AUBES3793	38.099	jcf7180003676415	4058781	4062417		zinc finger protein 750
ENSDARG00000025635	3	49710754	49720005	3	AUBES3544	58.36	jcf7180003676388	2193556	2190839	319286	ATP synthase, H+ transporting, mitochondrial F0 complex, subunit d
ENSDARG00000013552	3	49724739	49738627	3	AUBES3544	58.36	jcf7180003676388	2194376	2198717		solute carrier family 16, member 5 (monocarboxylic acid transporter 6)
ENSDARG00000076197	3	49773859	49774476	3	AUBES3544	58.36	jcf7180003676388	2238482	2241081		ring finger protein 222
ENSDARG00000010433	3	49790903	49943227	3	AUBES3544	58.36	jcf7180003676388	2250421	2246350		Rho GTPase activating protein 44
ENSDARG00000059594	3	50003390	50030040	3	AUBES3544	58.36	jcf7180003676388	2313672	2309916		heparan sulfate (glucosamine) 3-O-sulfotransferase 3B1a
ENSDARG00000052564	3	50126092	50140488	17	AUBES4969	4.646	jcf7180003676453	1081667	1082755		finTRIM family, member 42
ENSDARG00000073880	3	50145898	50153749	22	AUBES3167	59.793	jcf7180003676307d	4962371	4962156		finTRIM family, member 41
ENSDARG00000034429	3	50260421	50270342	24	AUBES2068	49.004	jcf7180003668391	13347	18565		tripartite motif containing 35
ENSDARG00000010771	3	50279912	50298121	24	AUBES2068	49.004	jcf7180003662523	18991	20726	299724	GIPC PDZ domain containing family, member 1
ENSDARG00000015831	3	50310991	50323890	24	AUBES2068	49.004	jcf7180003662523	18944	17823		DnaJ (Hsp40) homolog, subfamily B, member 1a
ENSDARG00000070956	3	50557688	50579636	24	AUBES2068	49.004	jcf7180003662523	8420	6470		trans-2,3-enoyl-CoA reductase a
ENSDARG00000059598	3	50585962	50607974	14	AUBES3932	48.042	jcf7180003676385	289759	287413	201939	sterile alpha motif domain containing 1a
ENSDARG00000014134	3	50619997	50787901	14	AUBES3932	48.042	jcf7180003676385	281778	283592		protein kinase, cAMP-dependent, catalytic, alpha, genome duplicate a
ENSDARG00000091444	3	50839185	50845935	1	AUBES4468	28.071	jcf7180003676201	687934	688986		wu:fj41e11
ENSDARG00000088345	3	50867863	50905583	24	AUBES1956	42.167	jcf7180003673845	16526	14216	220975	tripartite motif containing 35
ENSDARG00000070973	3	51037407	51088838	24	AUBES1956	42.167	jcf7180003673845	64927	61434		glucagon receptor
ENSDARG00000086827	3	51433415	51435105	22	AUBES4459	14.667	jcf7180003676186c	1085246	1086515		Uncharacterized protein
ENSDARG00000010727	3	52183624	52277651	3	AUBES3544	58.36	jcf7180003676388	2636705	2633793	498096	tweety homolog 2, like
ENSDARG00000062799	3	52304892	52512666	3	AUBES3544	58.36	jcf7180003676388	2746688	2745284		BAI1-associated protein 2a
ENSDARG00000078222	3	52515276	52681720	3	AUBES3544	58.36	jcf7180003676388	2749124	2750596		apoptosis-associated tyrosine kinase a
ENSDARG00000088840	3	53041645	53042115	10	AUBES4226	11.017	jcf7180003676366a	3654023	3656080		Uncharacterized protein
ENSDARG00000026313	3	53102616	53128052	24	AUBES2732	31.544	jcf7180003676332e	393838	390442	179969	CD97 molecule
ENSDARG00000078602	3	53166628	53177685	24	AUBES2732	31.544	jcf7180003676332e	378233	381949		prostaglandin E2 receptor subtype EP1-like protein
ENSDARG00000006240	3	53183036	53241705	24	AUBES2732	31.544	jcf7180003676332e	370943	368940		solute carrier family 27 (fatty acid transporter), member 1a
ENSDARG00000003970	3	53245203	53252874	24	AUBES2732	31.544	jcf7180003676332e	357680	356441		tripartite motif containing 35
ENSDARG00000089883	3	53279781	53282585	24	AUBES2732	31.544	jcf7180003676332e	338734	340403		zinc finger protein 793
ENSDARG00000002872	3	53285166	53299264	28	AUBES3430	0.807	jcf7180003676458d	7701445	7705135		zgc:113210
ENSDARG00000089951	3	53314935	53321073	24	AUBES2732	31.544	jcf7180003676332e	328581	333454	399558	Uncharacterized protein
ENSDARG00000021233	3	53322578	53338632	24	AUBES2732	31.544	jcf7180003676332e	322848	327038		6-phosphogluconolactonase
ENSDARG00000073974	3	53340906	53369684	24	AUBES2732	31.544	jcf7180003676332e	305903	308329		glycosyltransferase 25 domain containing 1
ENSDARG00000077249	3	53375796	53440440	24	AUBES2732	31.544	jcf7180003676332e	279645	277176		GEM interacting protein
ENSDARG00000077915	3	53506261	53521409	24	AUBES2732	31.544	jcf7180003676332e	235359	233877		Uncharacterized protein
ENSDARG00000091754	3	53533516	53536919	24	AUBES2732	31.544	jcf7180003676332e	226268	224382		coiled-coil-helix-coiled-coil-helix domain containing 5
ENSDARG00000029931	3	53537766	53590050	24	AUBES2732	31.544	jcf7180003676332e	208834	206394		ATPase type 13A
ENSDARG00000089922	3	53592461	53618071	24	AUBES2732	31.544	jcf7180003676332e	190738	190054		DSN1, MIND kinetochore complex component, homolog (S. cerevisiae)
ENSDARG00000052150	3	53638912	53714493	24	AUBES2732	31.544	jcf7180003676332e	4863963	4863358		pre-B-cell leukemia transcription factor 4
ENSDARG00000042338	3	53721216	53730531	24	AUBES2732	31.544	jcf7180003676294e	202312	205011	638844	lysophosphatidic acid receptor 2a
ENSDARG00000078904	3	53754186	53869362	24	AUBES2732	31.544	jcf7180003676294e	276133	277263		bromodomain containing 4
ENSDARG00000007603	3	53878584	53912307	24	AUBES2732	31.544	jcf7180003676294e	304934	302776		syntaxin binding protein 2
ENSDARG00000007092	3	53955062	53988569	24	AUBES2732	31.544	jcf7180003676294e	312017	309315		XPA binding protein 2
ENSDARG00000059475	3	53990779	54089314	24	AUBES2732	31.544	jcf7180003676294e	362019	358962		calmodulin regulated spectrin-associated protein family, member 3
ENSDARG00000039116	3	54095211	54103271	24	AUBES2732	31.544	jcf7180003676294e	371089	369290		nuclear receptor subfamily 5, group A, member 5
ENSDARG00000075015	3	54113934	54123253	24	AUBES2732	31.544	jcf7180003676294e	376703	371043		heme-binding protein soul5
ENSDARG00000052176	3	54129127	54146602	24	AUBES2732	31.544	jcf7180003676294e	387046	388435		chromosome 19 open reading frame 66
ENSDARG00000016213	3	54149958	54161274	24	AUBES2732	31.544	jcf7180003676294e	396560	399557		Uncharacterized protein
ENSDARG00000052139	3	54165565	54197194	24	AUBES2732	31.544	jcf7180003676294e	406163	402786		notch homolog 3
ENSDARG00000028048	3	54325674	54360060	24	AUBES2732	31.544	jcf7180003676294e	511862	514642		retinol dehydrogenase 8a
ENSDARG00000077739	3	54468571	54614778	24	AUBES2732	31.544	jcf7180003671061	46356	50031		collagen, type V, alpha 3a
ENSDARG00000017360	3	54697355	54769855	24	AUBES2732	31.544	jcf7180003664771	4152	2217		collagen, type V, alpha 3a
ENSDARG00000077847	3	55019428	55088977	24	AUBES2732	31.544	jcf7180003676332e	4920330	4923041	332394	olfactomedin 2a
ENSDARG00000005679	3	55285729	55351822	24	AUBES2732	31.544	jcf7180003676332e	5055968	5053362		thyroid hormone receptor interactor 10
ENSDARG00000079808	3	55356720	55375732	25	AUBES5024	57.792	jcf7180003669609	733	4665		uncharacterized protein LOC100002730 precursor
ENSDARG00000020265	3	55376412	55396284	24	AUBES2732	31.544	jcf7180003676332e	5089059	5084445	43216	angiopoietin-like 6
ENSDARG00000022232	3	55405608	55419628	24	AUBES2732	31.544	jcf7180003676332e	5113982	5111774		peter pan homolog (Drosophila)
ENSDARG00000014929	3	55428537	55429454	5	AUBES5089	43.418	jcf7180003676363	5286735	5284117	41051	purinergic receptor P2Y, G-protein coupled, 11
ENSDARG00000016889	3	55433704	55441489	5	AUBES5089	43.418	jcf7180003676363	5281372	5278916		eukaryotic translation initiation factor 3, subunit G
ENSDARG00000030756	3	55442890	55458859	5	AUBES5089	43.418	jcf7180003676363	5263769	5268132		DNA (cytosine-5-)-methyltransferase 1
ENSDARG00000036548	3	55468476	55469588	5	AUBES5089	43.418	jcf7180003676363	5242273	5238296		sphingosine-1-phosphate receptor 2
ENSDARG00000076144	3	55595741	55666202	24	AUBES2732	31.544	jcf7180003664939	11068	6831		si:ch211-74m13.3
ENSDARG00000020976	3	55687074	55697958	23	AUBES1606	22.632	jcf7180003676319	2112758	2108268	270557	family with sequence similarity 100, member Ab
ENSDARG00000004796	3	55701269	55723819	23	AUBES1606	22.632	jcf7180003676319	2089679	2093350		mahogunin, ring finger 1b
ENSDARG00000036541	3	55748003	55844699	23	AUBES1606	22.632	jcf7180003676319	2065207	2061285		rhomboid 5 homolog 1 (Drosophila)
ENSDARG00000069729	3	55883357	55894822	23	AUBES1606	22.632	jcf7180003676319	2004849	2002793		N-methylpurine-DNA glycosylase
ENSDARG00000010918	3	55897018	55931414	23	AUBES1606	22.632	jcf7180003676319	1990806	1995168		nitrogen permease regulator-like 3 (S. cerevisiae)
ENSDARG00000079078	3	55951717	55957631	23	AUBES1606	22.632	jcf7180003676319	1985609	1981159		hemoglobin alpha adult-1
ENSDARG00000087390	3	55982961	55983723	1	AUBES1924	22.596	jcf7180003676313	1898583	1897140	7835	hemoglobin beta embryonic-1.1
ENSDARG00000089124	3	55990093	55990796	1	AUBES1924	22.596	jcf7180003676313	1904466	1905954		hemoglobin alpha embryonic-1
ENSDARG00000018109	3	56267063	56283270	3	AUBES5148	64.824	jcf7180003676352	3190431	3194577	496925	v-maf musculoaponeurotic fibrosarcoma oncogene family, protein g (avian), 1
ENSDARG00000013997	3	56286616	56343600	3	AUBES5148	64.824	jcf7180003676352	3148647	3152012		endoplasmic reticulum to nucleus signaling 1
ENSDARG00000078186	3	56348770	56376636	3	AUBES5148	64.824	jcf7180003676352	3119797	3116155		testis expressed 2
ENSDARG00000079679	3	56418581	56583062	3	AUBES5148	64.824	jcf7180003676352	2932856	2937764		Uncharacterized protein
ENSDARG00000014147	3	56617061	56636704	3	AUBES5148	64.824	jcf7180003676352	3025534	3020375		axin 2 (conductin, axil)
ENSDARG00000087422	3	56722334	56763988	3	AUBES5148	64.824	jcf7180003676352	2688122	2691244		protein kinase C, gamma
ENSDARG00000039240	3	56789338	56805073	12	AUBES3342	37.095	jcf7180003676381	1846271	1842599		calcium channel, voltage-dependent, gamma subunit 5
ENSDARG00000005159	3	56820839	56868234	3	AUBES5148	64.824	jcf7180003676352	2631469	2634314	778839	cytohesin 3
ENSDARG00000088705	3	56887483	56899350	3	AUBES5148	64.824	jcf7180003676352	2590689	2595401		serine/threonine kinase 19
ENSDARG00000078432	3	57216801	57234686	3	AUBES5148	64.824	jcf7180003676352	2566537	2569641		zinc activated ligand-gated ion channel
ENSDARG00000089423	3	57266294	57284534	3	AUBES5148	64.824	jcf7180003676352	3299043	3301764		ring finger protein 213
ENSDARG00000075710	3	57293724	57523266	3	AUBES5148	64.824	jcf7180003676352	3346113	3343118		ring finger protein 213a
ENSDARG00000021846	3	57553186	57564502	3	AUBES5148	64.824	jcf7180003676352	2502781	2506539		HID1 domain containing
ENSDARG00000006522	3	57571321	57584993	3	AUBES5148	64.824	jcf7180003676352	2515008	2514031		otopetrin 2
ENSDARG00000004322	3	57590330	57599678	3	AUBES5148	64.824	jcf7180003676352	2522971	2519756		Usher syndrome 1G (autosomal recessive)
ENSDARG00000062947	3	57609113	57610745	3	AUBES4702	64.84	jcf7180003632430	1	355		amnionless homolog (mouse)
ENSDARG00000090379	3	57705752	57713889	3	AUBES5148	64.824	jcf7180003676352	2857734	2852893	846049	Uncharacterized protein
ENSDARG00000059574	3	58050567	58073549	3	AUBES5148	64.824	jcf7180003676352	2337356	2332977		fascin homolog 2, actin-bundling protein, retinal (Strongylocentrotus purpuratus) a
ENSDARG00000091406	3	58085161	58090049	3	AUBES5148	64.824	jcf7180003676352	2285369	2284808		transmembrane protein 235
ENSDARG00000025428	3	58237025	58239849	3	AUBES5148	64.824	jcf7180003676352	2211037	2209200		suppressor of cytokine signaling 3a
ENSDARG00000076742	3	58276116	58344211	3	AUBES5148	64.824	jcf7180003676352	2183501	2179814		cytohesin 1a
ENSDARG00000032327	3	58397544	58444679	3	AUBES5148	64.824	jcf7180003676352	2085603	2080540		ubiquitin specific peptidase 36
ENSDARG00000075261	3	58446854	58480406	3	AUBES5148	64.824	jcf7180003676352	2063511	2060850		tissue inhibitor of metalloproteinase 2b
ENSDARG00000076848	3	58532256	58551801	3	AUBES5148	64.824	jcf7180003676352	2041666	2045469		lectin, galactoside-binding, soluble, 3 binding protein
ENSDARG00000031126	3	58763008	58793078	20	AUBES2059	32.974	jcf7180003676417	4574846	4577284	83052	notum pectinacetylesterase homolog (Drosophila)
ENSDARG00000053965	3	58811868	58846060	20	AUBES2059	32.974	jcf7180003676417	4475232	4476546		pyrroline-5-carboxylate reductase 1
ENSDARG00000052426	3	59005219	59017105	3	AUBES3544	58.36	jcf7180003676388	3804769	3799672		Uncharacterized protein
ENSDARG00000014794	3	59035104	59052830	5	AUBES2759	39.105	jcf7180003676257	4314109	4310972	288633	ubiquinol-cytochrome c reductase core protein IIa
ENSDARG00000035952	3	59299379	59323737	5	AUBES2759	39.105	jcf7180003676257	4246303	4243591		cerebellar degeneration-related protein 2, 62kDa
ENSDARG00000031618	3	59375244	59393109	3	AUBES3544	58.36	jcf7180003676388	2150953	2147147		Serine/threonine-protein kinase SBK1
ENSDARG00000039453	3	59497988	59514357	3	AUBES5148	64.824	jcf7180003676352	2003660	2004501		dehydrogenase/reductase (SDR family) member 7C
ENSDARG00000095359	3	59518822	59519203	12	AUBES2050	45.465	jcf7180003676328	1618877	1617308	25354	Uncharacterized protein
ENSDARG00000069839	3	59540286	59544176	12	AUBES2050	45.465	jcf7180003676328	1613196	1617654		Uncharacterized protein
ENSDARG00000059567	3	59599103	59662675	3	AUBES3544	58.36	jcf7180003676388	2121859	2124842		Uncharacterized protein
ENSDARG00000040601	3	59695496	59695935	3	AUBES4740	30.881	jcf7180003676436b	7390374	7389871		Uncharacterized protein
ENSDARG00000074671	3	59931520	59948802	3	AUBES5148	64.824	jcf7180003676352	1641380	1639958	684732	neuronal pentraxin 1 like
ENSDARG00000060263	3	60189701	60223739	3	AUBES5148	64.824	jcf7180003676352	1528938	1524893		platelet endothelial cell adhesion molecule precursor
ENSDARG00000078383	3	60271349	60283301	3	AUBES5148	64.824	jcf7180003676352	1496098	1492246		family with sequence similarity 195, member B
ENSDARG00000077732	3	60286648	60296968	3	AUBES5148	64.824	jcf7180003676352	1484273	1485793		Aly/REF export factor
ENSDARG00000043795	3	60305892	60353645	3	AUBES5148	64.824	jcf7180003676352	1462130	1464464		Rho GDP dissociation inhibitor (GDI) alpha
ENSDARG00000026834	3	60357448	60387892	3	AUBES5148	64.824	jcf7180003676352	1458267	1454326		cerebellar degeneration-related protein 2-like
ENSDARG00000059556	3	60392790	60433686	3	AUBES5148	64.824	jcf7180003676352	1436002	1431754		RecQ protein-like 5
ENSDARG00000090930	3	60536288	60545741	3	AUBES5148	64.824	jcf7180003676352	1405874	1401475		Uncharacterized protein
ENSDARG00000059557	3	60584239	60616252	3	AUBES5148	64.824	jcf7180003676352	1351383	1348275		xylosyltransferase II
ENSDARG00000089414	3	61141774	61187074	12	AUBES4384	19.388	jcf7180003668340	14511	17308
ENSDARG00000036846	3	61411413	61422272	3	AUBES3544	58.36	jcf7180003676388	3792669	3791154	162319	ankyrin repeat and sterile alpha motif domain containing 4B
ENSDARG00000090861	3	61424790	61440306	3	AUBES3544	58.36	jcf7180003676388	3776372	3775528		Uncharacterized protein
ENSDARG00000036853	3	61457723	61510047	3	AUBES3544	58.36	jcf7180003676388	3770690	3774927		phosphatidylinositol transfer protein, cytoplasmic 1
ENSDARG00000018903	3	61536570	61544471	3	AUBES3544	58.36	jcf7180003676388	3582585	3586337		aminoacyl tRNA synthetase complex-interacting multifunctional protein 2
ENSDARG00000074669	3	61554065	61573732	3	AUBES3544	58.36	jcf7180003676388	3621196	3617267		calcium channel, voltage-dependent, gamma subunit 4
ENSDARG00000052360	3	61587773	61608969	12	AUBES3342	37.095	jcf7180003676381	1752860	1750657		calcium channel, voltage-dependent, gamma subunit 1
ENSDARG00000030560	3	61617341	61695312	3	AUBES3544	58.36	jcf7180003676388	3667558	3670312	326135	helicase with zinc finger
ENSDARG00000037790	3	61763106	61771637	3	AUBES3544	58.36	jcf7180003676388	3573909	3571802		parvalbumin 8
ENSDARG00000037789	3	61802777	61814598	3	AUBES3544	58.36	jcf7180003676388	3563218	3564281		parvalbumin 1
ENSDARG00000076324	3	61830081	61897661	3	AUBES3544	58.36	jcf7180003676388	3521268	3525958		lemur tyrosine kinase 2
ENSDARG00000074086	3	61901710	61943476	3	AUBES3544	58.36	jcf7180003676388	3495175	3493334		tectonin beta-propeller repeat containing 1
ENSDARG00000088331	3	61960034	61981874	14	AUBES3932	48.042	jcf7180003676385	34402	30679		Uncharacterized protein
ENSDARG00000086332	3	62000819	62007818	3	AUBES3544	58.36	jcf7180003676388	3479533	3474480	58943	brain protein I3
ENSDARG00000031119	3	62011103	62059762	3	AUBES3544	58.36	jcf7180003676388	3463215	3460036		BAI1-associated protein 2-like 1b
ENSDARG00000037794	3	62275125	62302024	5	AUBES2759	39.105	jcf7180003676257	2149717	2145715	347492	neuronal pentraxin 2a
ENSDARG00000074317	3	62557198	62622617	5	AUBES2759	39.105	jcf7180003676257	1973179	1970312		family with sequence similarity 20, member C
ENSDARG00000076679	3	62695174	62701887	3	AUBES3544	58.36	jcf7180003676388	3003716	3006035	170681	retinoic acid induced 1
ENSDARG00000067607	3	62721991	62748815	3	AUBES3544	58.36	jcf7180003676388	2990320	2987729		sterol regulatory element binding transcription factor 1
ENSDARG00000056394	3	62759005	62787959	3	AUBES3544	58.36	jcf7180003676388	2964305	2962546		target of myb1-like 2 (chicken)
ENSDARG00000079482	3	62802342	62815616	3	AUBES3544	58.36	jcf7180003676388	2928604	2931829		GID complex subunit 4, VID24 homolog (S. cerevisiae)
ENSDARG00000041294	3	62823514	62831176	3	AUBES3544	58.36	jcf7180003676388	2890495	2892197		NADPH oxidase organizer 1a
ENSDARG00000052344	3	62835661	62856777	3	AUBES3544	58.36	jcf7180003676388	2872152	2869669		transducin (beta)-like 3
ENSDARG00000067593	3	62859037	62865855	3	AUBES3544	58.36	jcf7180003676388	2863379	2867827		SCO1 cytochrome c oxidase assembly protein
ENSDARG00000069796	3	62866741	62992329	20	AUBES2059	32.974	jcf7180003676417	8571494	8575748		zgc:173573
ENSDARG00000037783	3	63044926	63055718	3	AUBES2550	72.32	jcf7180003676306	174817	177030		protein Z, vitamin K-dependent plasma glycoprotein a
ENSDARG00000070546	4	16558	17644	23	AUBES2875	0.571	jcf7180003662873	6781	5766		mesogenin 1
ENSDARG00000045913	4	35303	41083	23	AUBES4200	0.571	jcf7180003667666	2449	6870		mitochondrial ribosomal protein S10
ENSDARG00000075434	4	383218	391983	18	AUBES2067	3.277	jcf7180003629168	20	857		chromosome 22 open reading frame 28
ENSDARG00000096118	4	443091	444737	23	AUBES4200	0.571	jcf7180003673539	25025	27056		oligosaccharyltransferase 4 homolog (S. cerevisiae)
ENSDARG00000045900	4	444235	467256	23	AUBES3847	5.643	jcf7180003663095	18741	16840		ATP/GTP binding protein-like 5
ENSDARG00000016968	4	470796	486492	23	AUBES3847	5.643	jcf7180003674828	18280	13739	95698	transmembrane protein 214
ENSDARG00000012330	4	553778	566494	23	AUBES3847	5.643	jcf7180003674828	32177	33343		microtubule-associated protein, RP/EB family, member 3b
ENSDARG00000017386	4	587564	606455	23	AUBES3033	5.027	jcf7180003675952	80786	77657		sine oculis binding protein homolog (Drosophila) b
ENSDARG00000063686	4	727984	734607	23	AUBES2255	9.836	jcf7180003675852	298847	301852		XRCC6 binding protein 1
ENSDARG00000091173	4	772477	789700	18	AUBES2812	33.505	jcf7180003676336e	67883	68820		Uncharacterized protein
ENSDARG00000076587	4	810403	811386	3	AUBES5168	49.383	jcf7180003668198	7593	3327		Uncharacterized protein
ENSDARG00000055577	4	1011358	1204445	18	AUBES2067	3.277	jcf7180003631093	1	610		cholinergic receptor, muscarinic 2a
ENSDARG00000045877	4	1670194	1678947	4	AUBES4257	55.672	jcf7180003676333	3444023	3442406	29630	ubiquitin-conjugating enzyme E2Nb
ENSDARG00000015921	4	1687644	1699824	4	AUBES4257	55.672	jcf7180003676333	4984633	4981930		PWP1 homolog (S. cerevisiae)
ENSDARG00000004592	4	2490142	2494497	7	AUBES4668	66.36	jcf7180003676350	846003	842946		G protein-coupled receptor 22
ENSDARG00000077654	4	3353187	3612461	12	AUBES2664	43.38	jcf7180003676322	88704	90917		glutamate receptor, metabotropic 8
ENSDARG00000033296	4	3852721	3870964	19	AUBES4942	62.526	jcf7180003669351	22544	19043		G protein-coupled receptor 37b
ENSDARG00000045864	4	3986812	3991899	11	AUBES3775	44.979	jcf7180003676404	312812	310862		leiomodin 2 (cardiac) b
ENSDARG00000063524	4	4145420	4231651	23	AUBES5129	23.45	jcf7180003676324	3562174	3557109	434621	anoctamin 2
ENSDARG00000059043	4	4270214	4304686	23	AUBES5129	23.45	jcf7180003676324	3603453	3608760		neurotrophin 3
ENSDARG00000075281	4	4355685	4380319	23	AUBES5129	23.45	jcf7180003676324	3685390	3684190		TBC1 domain family, member 30
ENSDARG00000023766	4	4382768	4396990	23	AUBES5129	23.45	jcf7180003676324	3701152	3703668		glucosamine (N-acetyl)-6-sulfatase a
ENSDARG00000059064	4	4413229	4443186	23	AUBES5129	23.45	jcf7180003676324	3730113	3734362		Ras association (RalGDS/AF-6) domain family member 3
ENSDARG00000063578	4	4487849	4580041	23	AUBES5129	23.45	jcf7180003676324	3794198	3798231		diacylglycerol kinase, iota
ENSDARG00000063563	4	4585558	4625232	20	AUBES3133	54.447	jcf7180003676438	2032347	2033029		cAMP responsive element binding protein 3-like 2
ENSDARG00000059003	4	4846233	4891932	23	AUBES5129	23.45	jcf7180003676324	3527158	3525512		striatin interacting protein 2
ENSDARG00000039343	4	4898362	4965525	9	AUBES4658	7.378	jcf7180003676448b	6021126	6022926		S-adenosylhomocysteine hydrolase-like 2
ENSDARG00000039340	4	4967256	4982190	23	AUBES5129	23.45	jcf7180003676324	3432979	3435275		transmembrane protein 209
ENSDARG00000070408	4	5006161	5026744	23	AUBES4735	7.277	jcf7180003676294d	3753025	3756756	28965	cyclin D2, b
ENSDARG00000045858	4	5029366	5035126	23	AUBES4735	7.277	jcf7180003676294d	3780480	3776942		chromosome 12 open reading frame 5
ENSDARG00000045856	4	5053899	5056586	11	AUBES2944	39.383	jcf7180003676197a	1270054	1266707		fibroblast growth factor 6b
ENSDARG00000045854	4	5066447	5068276	23	AUBES4735	7.277	jcf7180003676294d	3811172	3810125		fibroblast growth factor 23
ENSDARG00000045851	4	5078514	5086674	9	AUBES1871	6.956	jcf7180003676456	3267723	3268122	17905	UDP-N-acetyl-alpha-D-galactosamine:polypeptide N-acetylgalactosaminyltransferase 8 (GalNAc-T8)
ENSDARG00000095324	4	5089199	5096419	9	AUBES1871	6.956	jcf7180003676456	3252754	3258160		UDP-N-acetyl-alpha-D-galactosamine:polypeptide N-acetylgalactosaminyltransferase 8b
ENSDARG00000015623	4	5098801	5113377	23	AUBES4735	7.277	jcf7180003676294d	3831203	3827743	77314	cat eye syndrome chromosome region, candidate 1b
ENSDARG00000030694	4	5113375	5120584	23	AUBES4735	7.277	jcf7180003676294d	3839920	3837759		ATPase, H+ transporting, lysosomal, V1 subunit E isoform 1b
ENSDARG00000015931	4	5134190	5176115	23	AUBES4735	7.277	jcf7180003676294d	3882945	3886864		synaptosomal-associated protein, 91kDa homolog (mouse)
ENSDARG00000045842	4	5214841	5241407	23	AUBES2255	9.836	jcf7180003675852	426161	428581	188849	zgc:113263
ENSDARG00000095332	4	5236158	5244888	23	AUBES2255	9.836	jcf7180003675852	393817	397096		si:dkey-14d8.1
ENSDARG00000045836	4	5380195	5395686	23	AUBES2255	9.836	jcf7180003675852	350193	345004		mitogen-activated protein kinase 11
ENSDARG00000006409	4	5396939	5403690	23	AUBES2255	9.836	jcf7180003675852	319975	324642		mitogen-activated protein kinase 12b
ENSDARG00000034700	4	5441937	5471073	23	AUBES3033	5.027	jcf7180003675349	253847	250569	83342	vascular endothelial growth factor Ab
ENSDARG00000024465	4	5515945	5518415	23	AUBES3033	5.027	jcf7180003675349	109100	107147		mitochondrial ribosomal protein S18A
ENSDARG00000017355	4	5518500	5525279	23	AUBES3033	5.027	jcf7180003675349	100160	97397		radial spoke head 9 homolog
ENSDARG00000031956	4	5538431	5564506	23	AUBES3847	5.643	jcf7180003640279	1384	45		transmembrane protein 63A
ENSDARG00000075956	4	5624845	5637295	23	AUBES4735	7.277	jcf7180003668861	920	2820	32598	failed axon connections homolog (Drosophila)
ENSDARG00000054321	4	5649596	5657443	23	AUBES4735	7.277	jcf7180003668861	31376	28845		zgc:194470
ENSDARG00000024654	4	5658219	5668558	23	AUBES4735	7.277	jcf7180003665012	5279	8513		phosphoglucomutase 3
ENSDARG00000040610	4	5674284	5679393	23	AUBES4735	7.277	jcf7180003672369	1113	1541		Uncharacterized protein
ENSDARG00000003200	4	5681215	5704766	23	AUBES4735	7.277	jcf7180003675767	16803	15511	39431	forkhead box M1
ENSDARG00000073858	4	5708642	5714280	23	AUBES4735	7.277	jcf7180003675767	33482	29101		peroxisomal biogenesis factor 26
ENSDARG00000088078	4	5715803	5720646	23	AUBES4735	7.277	jcf7180003675767	41017	44274		Uncharacterized protein
ENSDARG00000074223	4	5733345	5762621	23	AUBES5129	23.45	jcf7180003676324	2459598	2458751	464864	MyoD family inhibitor domain containing
ENSDARG00000005453	4	5811927	5956389	23	AUBES5129	23.45	jcf7180003676324	2538239	2536207		forkhead box P2
ENSDARG00000090468	4	5961250	5969496	23	AUBES5129	23.45	jcf7180003676324	2616091	2614363		protein phosphatase 1, regulatory subunit 3A
ENSDARG00000068701	4	6032307	6036491	23	AUBES5129	23.45	jcf7180003676324	2669048	2670476		G protein-coupled receptor 85
ENSDARG00000068705	4	6123939	6138298	23	AUBES5129	23.45	jcf7180003676324	2760506	2755413		transmembrane protein 168a
ENSDARG00000068708	4	6188680	6198209	23	AUBES5129	23.45	jcf7180003676324	2800753	2802954		interferon-related developmental regulator 1
ENSDARG00000024874	4	6222621	6379374	9	AUBES4658	7.378	jcf7180003676448b	5922598	5918542		dedicator of cytokinesis 4b
ENSDARG00000070314	4	6523006	6573658	23	AUBES5129	23.45	jcf7180003676324	3319572	3322907	314786	caldesmon 1 like
ENSDARG00000045822	4	6578653	6614999	23	AUBES5129	23.45	jcf7180003676324	3340327	3343440		troponin T2e, cardiac
ENSDARG00000006029	4	6723923	6743481	23	AUBES5129	23.45	jcf7180003676324	2224609	2221663		leukotriene A4 hydrolase
ENSDARG00000018688	4	6747634	6783981	23	AUBES5129	23.45	jcf7180003676324	2194352	2191446		ELK3, ETS-domain protein
ENSDARG00000079470	4	6789157	6837792	23	AUBES5129	23.45	jcf7180003676324	2181197	2180195		cell division protein kinase 17
ENSDARG00000017549	4	7007617	7015474	23	AUBES5354	25.153	jcf7180003617013	1	529		phytanoyl-CoA 2-hydroxylase
ENSDARG00000045815	4	7031281	7049883	23	AUBES5129	23.45	jcf7180003676324	2060597	2061626		minichromosome maintenance complex component 10
ENSDARG00000078073	4	7050536	7056157	23	AUBES3188	22.022	jcf7180003676421b	451856	449900	13304	nudix (nucleoside diphosphate linked moiety X)-type motif 5
ENSDARG00000075025	4	7056388	7063840	23	AUBES3188	22.022	jcf7180003676421b	440056	442491		cell division cycle 123 homolog (S. cerevisiae)
ENSDARG00000074905	4	7068416	7163167	5	AUBES3590	45.746	jcf7180003676377	1315765	1317031	126199	calcium/calmodulin-dependent protein kinase 1Da
ENSDARG00000026052	4	7182026	7194615	5	AUBES3590	45.746	jcf7180003676377	1286493	1288700		coiled-coil domain containing 3
ENSDARG00000002663	4	7196609	7208461	4	AUBES4257	55.672	jcf7180003676333	103223	105995		optineurin
ENSDARG00000074613	4	7219943	7220588	6	AUBES3777	38.418	jcf7180003676382	6084270	6081762		si:ch211-240l19.6
ENSDARG00000039392	4	7225716	7335653	4	AUBES4257	55.672	jcf7180003676333	44963	48550		WNK lysine deficient protein kinase 1b
ENSDARG00000079824	4	7348450	7387832	23	AUBES3188	22.022	jcf7180003676421b	46543	48810	547257	ninjurin 2
ENSDARG00000076014	4	7392435	7442901	23	AUBES3188	22.022	jcf7180003676421b	93219	90943		ELKS/RAB6-interacting/CAST family member 1
ENSDARG00000058688	4	7451258	7489119	23	AUBES3188	22.022	jcf7180003676421b	431894	430114		adiponectin receptor 2
ENSDARG00000034894	4	7494280	7627025	23	AUBES3188	22.022	jcf7180003676421b	372284	373843		wingless-type MMTV integration site family, member 5b
ENSDARG00000045801	4	7547971	7549435	23	AUBES3188	22.022	jcf7180003676421b	347068	348156		F-box and leucine-rich repeat protein 14b
ENSDARG00000031930	4	7636826	7895707	23	AUBES3188	22.022	jcf7180003676421b	241179	237017		ELKS/RAB6-interacting/CAST family member 1b
ENSDARG00000088181	4	7922458	7952924	5	AUBES3590	45.746	jcf7180003676377	1537218	1535786		metallophosphoesterase domain containing 1
ENSDARG00000063097	4	7978107	8079458	23	AUBES1606	22.632	jcf7180003676319	1340897	1336059	266123	signal peptide, CUB domain, EGF-like 1
ENSDARG00000039681	4	8082593	8095833	23	AUBES1606	22.632	jcf7180003676319	1302681	1306689		sorting and assembly machinery component 50 homolog, like
ENSDARG00000070230	4	8099694	8119569	23	AUBES1606	22.632	jcf7180003676319	1298480	1294281		aldehyde dehydrogenase 1 family, member L2
ENSDARG00000073881	4	8128263	8165908	23	AUBES1606	22.632	jcf7180003676319	1277094	1271822		solute carrier family 41, member 2
ENSDARG00000034375	4	8173921	8244230	23	AUBES1606	22.632	jcf7180003676319	1222668	1224499		carbohydrate (chondroitin 4) sulfotransferase 11
ENSDARG00000045788	4	8279298	8285864	18	AUBES3361	30.885	jcf7180003676413	1509004	1505707		arginine vasopressin receptor 1B
ENSDARG00000045789	4	8351360	8406611	23	AUBES1606	22.632	jcf7180003676319	1001869	1000698	322751	SLIT-ROBO Rho GTPase activating protein 2b
ENSDARG00000045790	4	8410395	8422161	23	AUBES1606	22.632	jcf7180003676319	972138	969750		chromosome 12 open reading frame 66
ENSDARG00000058159	4	8432273	8460935	23	AUBES1606	22.632	jcf7180003676319	943660	942195		importin 8
ENSDARG00000063149	4	8466011	8534146	23	AUBES1606	22.632	jcf7180003676319	928613	929284		transmembrane and tetratricopeptide repeat containing 1
ENSDARG00000016538	4	8538926	8547751	23	AUBES1606	22.632	jcf7180003676319	880551	883927
ENSDARG00000025859	4	8550371	8574677	23	AUBES1606	22.632	jcf7180003676319	863637	865451		lipase maturation factor 2b
ENSDARG00000058042	4	8580522	8586374	23	AUBES1606	22.632	jcf7180003676319	843954	847295		kit ligand b
ENSDARG00000091656	4	8608852	8611255	23	AUBES1606	22.632	jcf7180003676319	823862	828271		LSM8 homolog, U6 small nuclear RNA associated
ENSDARG00000063054	4	8617516	8648949	23	AUBES1606	22.632	jcf7180003676319	795364	797894		SH3 and multiple ankyrin repeat domains 3b
ENSDARG00000075501	4	8650204	8654638	23	AUBES1606	22.632	jcf7180003676319	757809	762168		cerebral dopamine neurotrophic factor
ENSDARG00000058030	4	8654722	8663927	23	AUBES1606	22.632	jcf7180003676319	738534	734789		heat shock protein 14
ENSDARG00000045704	4	8665542	8699634	23	AUBES1606	22.632	jcf7180003676319	725252	724662		DNA cross-link repair 1C, PSO2 homolog (S. cerevisiae)
ENSDARG00000045705	4	8672141	8674111	23	AUBES1606	22.632	jcf7180003676319	723127	722262		meiosis expressed gene 1 homolog
ENSDARG00000033179	4	8674810	8681793	4	AUBES1319	59.26	jcf7180003675511	6426	2956		chromosome 7 open reading frame 23
ENSDARG00000057974	4	8704023	8884755	23	AUBES1606	22.632	jcf7180003676319	503094	499954	250087	poly (ADP-ribose) polymerase family, member 12b
ENSDARG00000025824	4	8715659	8729646	23	AUBES1606	22.632	jcf7180003676319	716581	712842		cyclin D binding myb-like transcription factor 1
[truncated: 12,037 more rows]
